# Supplementary material for: Deep proteogenomics; high throughput gene validation by multidimensional liquid chromatography and mass spectrometry of proteins from the fungal wheat pathogen Stagonospora nodorum
Source: BMC Bioinformatics. 2009 Sep 22;10:301. doi: 10.1186/1471-2105-10-301 (PMC2753851; doi:10.1186/1471-2105-10-301)
Supplement: Additional file 2 — Summary tables of supporting evidence for peptide-supported genes and coordinate data for 6-frame translated genome-mapped peptides and peptide clusters. [file 1471-2105-10-301-S2.XLS]

## Sheet: Supporting Evidence
This table contains the genomic coordinates and current evidence supporting the annotated genes of Stagonospora nodorum strain SN15
For more information please refer to the genome paper: Hane et al, Dothideomycete plant interactions illuminated by genome sequencing and EST analysis of the wheat pathogen Stagonospora nodorum, Plant Cell, 2007, 19(11):3347-68.
SNOG_locus#	Annotation Version	Gene Name	EST support	2nd Round prediction (UNVEIL) support	peptide support (vs S nodorum proteome)	peptide support (vs S nodorum 6-frame genome translation)	potential intron/UTR conflict	orientiation conflict with peptide cluster (vs S nodorum 6-fram	potential reading frame conflict	tblastn support (vs dothideomycete proteomes)	coding region extension based on relationship with peptide clust	Scaffold Number	Scaffold Accession	Gene Start	Gene Stop	End of Translation	Gene Strand	Start of Translation	Exon coordinates	6-frame peptide, BEST MudPit protein score (of all runs)	6-frame peptide BEST peptide expect value (of all runs)	#6-frame peptides	#6-frame peptides (unique)	#6-frame peptides (quality: rank=1, peptide expect < 0.05)	#6-frame peptides (unique, quality)
2	2	SNOG_00002.2	no	yes	yes	no	no	no	no	no	no	1	CH445325	22020	24466	24463	+	22020	22020:22191, 22267:23533, 23650:23799, 24055:24466
3	2	SNOG_00003.2	no	yes	no	no	no	no	no	no	no	1	CH445325	25842	26135	26132	+	25842	25842:25947, 26038:26135
4	2	SNOG_00004.2	yes	yes	yes	no	no	no	no	yes	no	1	CH445325	26209	29547	26453	-	29547	26209:26575, 26630:27441, 27488:29290, 29310:29547
5	2	SNOG_00005.2	no	yes	no	no	no	no	no	yes	no	1	CH445325	30072	31598	31595	+	30072	30072:30526, 30587:31245, 31516:31598
6	2	SNOG_00006.2	no	yes	no	no	no	no	no	no	no	1	CH445325	32042	33094	33091	+	32042	32042:33094
7	1	SNOG_00007.1	no	no	no	no	no	no	no	no	no	1	CH445325	33307	33642	33310	-	33642	33307:33493, 33521:33642
8	1	SNOG_00008.1	no	no	no	no	no	no	no	no	no	1	CH445325	33962	34992	33965	-	34992	33962:34013, 34175:34992
9	1	SNOG_00009.1	no	no	no	no	no	no	no	no	no	1	CH445325	35021	35511	35024	-	35511	35021:35188, 35285:35301, 35472:35511
10	1	SNOG_00010.1	no	no	no	no	no	no	no	yes	no	1	CH445325	39124	40913	39127	-	40913	39124:40805, 40886:40913
11	2	SNOG_00011.2	yes	yes	no	no	no	no	no	yes	no	1	CH445325	41484	43978	42193	-	43978	41484:42508, 42573:43978
12	2	SNOG_00012.2	no	yes	no	no	no	no	no	no	no	1	CH445325	45102	45308	45305	+	45102	45102:45308
13	1	SNOG_00013.1	no	no	no	no	no	no	no	no	no	1	CH445325	46854	47099	46857	-	47099	46854:46920, 47047:47099
14	1	SNOG_00014.1	no	no	no	no	no	no	no	no	no	1	CH445325	47360	47860	47857	+	47360	47360:47396, 47665:47684, 47777:47860
15	2	SNOG_00015.2	no	yes	no	no	no	no	no	yes	no	1	CH445325	52458	54136	52461	-	54136	52458:52618, 52671:52840, 52855:53883, 53940:54136
16	2	SNOG_00016.2	no	yes	yes	no	no	no	no	yes	no	1	CH445325	56372	61459	56375	-	61459	56372:57235, 57310:60566, 60868:61459
17	2	SNOG_00017.2	no	yes	no	no	no	no	no	yes	no	1	CH445325	62827	64778	64775	+	62827	62827:63410, 63473:63714, 63763:64778
18	1	SNOG_00018.1	no	no	no	no	no	no	no	no	no	1	CH445325	65243	65651	65246	-	65651	65243:65491, 65547:65651
19	2	SNOG_00019.2	no	yes	no	no	no	no	no	yes	no	1	CH445325	66470	68379	68376	+	66470	66470:66753, 66804:67170, 67224:68120, 68173:68379
20	1	SNOG_00020.1	no	no	no	no	no	no	no	no	no	1	CH445325	69894	70830	70827	+	69894	69894:69975, 70113:70538, 70562:70830
21	2	SNOG_00021.2	no	yes	yes	no	no	no	no	yes	no	1	CH445325	71800	74454	74451	+	71800	71800:74454
22	2	SNOG_00022.2	yes	yes	no	no	no	no	no	yes	no	1	CH445325	77765	80288	80168	+	77765	77765:78952, 78984:80288
23	1	SNOG_00023.1	no	no	no	no	no	no	no	no	no	1	CH445325	81037	81514	81040	-	81514	81037:81382, 81411:81514
24	2	SNOG_00024.2	no	yes	no	no	no	no	no	yes	no	1	CH445325	83136	84404	83139	-	84404	83136:84404
25	2	SNOG_00025.2	no	yes	no	no	no	no	no	yes	no	1	CH445325	87878	89719	87881	-	89719	87878:88575, 88625:89143, 89221:89719
26	2	SNOG_00026.2	no	yes	no	no	no	no	no	no	no	1	CH445325	90645	91505	91502	+	90645	90645:91505
27	2	SNOG_00027.2	no	yes	no	no	no	no	no	yes	no	1	CH445325	93961	95499	95496	+	93961	93961:94112, 94149:95499
28	1	SNOG_00028.1	no	no	no	no	no	no	no	yes	no	1	CH445325	96070	97416	97413	+	96070	96070:96191, 96303:96412, 96470:96539, 96601:96934, 97087:97416
29	1	SNOG_00029.1	no	no	no	no	no	no	no	yes	no	1	CH445325	97629	98052	98049	+	97629	97629:97779, 97805:98052
30	1	SNOG_00030.1	no	no	no	no	no	no	no	yes	no	1	CH445325	99371	100044	100041	+	99371	99371:99801, 99843:100044
31	1	SNOG_00031.1	no	no	no	no	no	no	no	yes	no	1	CH445325	100703	102237	100706	-	102237	100703:101374, 101478:101854, 101907:102237
32	1	SNOG_00032.1	no	no	no	no	no	no	no	yes	no	1	CH445325	103080	104410	104407	+	103080	103080:103416, 103576:103745, 103797:103973, 104021:104410
33	2	SNOG_00033.2	no	yes	yes	no	no	no	no	yes	no	1	CH445325	105067	106530	105070	-	106530	105067:105733, 105782:106530
34	1	SNOG_00034.1	no	no	no	no	no	no	no	no	no	1	CH445325	108042	108375	108372	+	108042	108042:108097, 108243:108375
35	2	SNOG_00035.2	no	yes	no	no	no	no	no	yes	no	1	CH445325	109330	110676	109333	-	110676	109330:109938, 109990:110676
36	1	SNOG_00036.1	no	no	no	no	no	no	no	no	no	1	CH445325	111336	111678	111339	-	111678	111336:111429, 111482:111678
37	2	SNOG_00037.2	no	yes	no	no	no	no	no	yes	no	1	CH445325	112089	113986	112092	-	113986	112089:112193, 112384:113487, 113537:113986
38	2	SNOG_00038.2	yes	yes	no	no	no	no	no	yes	no	1	CH445325	114276	116016	115889	+	114276	114276:115199, 115248:116016
39	2	SNOG_00039.2	no	yes	no	no	no	no	no	yes	no	1	CH445325	118469	119400	119397	+	118469	118469:118494, 118521:119400
40	2	SNOG_00040.2	no	yes	no	no	no	no	no	yes	no	1	CH445325	120461	121441	121438	+	120461	120461:121441
42	2	SNOG_00042.2	no	yes	no	no	no	no	no	yes	no	1	CH445325	122252	124595	124592	+	122252	122252:123034, 123637:124023, 124162:124289, 124376:124595
43	1	SNOG_00043.1	no	no	no	no	no	no	no	yes	no	1	CH445325	124091	124574	124094	-	124574	124091:124142, 124222:124574
44	2	SNOG_00044.2	no	yes	no	no	no	no	no	yes	no	1	CH445325	125726	126673	125729	-	126673	125726:126673
45	1	SNOG_00045.1	no	no	no	no	no	no	no	yes	no	1	CH445325	127263	128205	127266	-	128205	127263:127483, 127535:127901, 128044:128205
46	2	SNOG_00046.2	no	yes	no	no	no	no	no	yes	no	1	CH445325	130615	131369	130618	-	131369	130615:131060, 131156:131369
47	1	SNOG_00047.1	no	no	no	no	no	no	no	no	no	1	CH445325	133309	133644	133641	+	133309	133309:133334, 133383:133644
48	2	SNOG_00048.2	no	yes	no	no	no	no	no	yes	no	1	CH445325	133953	135758	135755	+	133953	133953:134087, 134590:134873, 134927:135758
49	2	SNOG_00049.2	no	yes	no	no	no	no	no	yes	no	1	CH445325	135922	137293	135925	-	137293	135922:136854, 136913:137293
50	2	SNOG_00050.2	yes	yes	yes	yes	yes	no	no	yes	no	1	CH445325	137756	139078	137893	-	138762	137756:138082, 138131:138237, 138286:138455, 138558:138791, 139015:139078	336	5.6e-10	76	9	29	7
51	2	SNOG_00051.2	no	yes	yes	yes	yes	no	no	yes	no	1	CH445325	139625	141360	141357	+	139625	139625:139706, 139757:139819, 139868:139916, 139963:140044, 140089:141360	99	1.3e-08	14	6	1	1
52	2	SNOG_00052.2	no	yes	no	no	no	no	no	yes	no	1	CH445325	141664	143637	143634	+	141664	141664:143637
53	2	SNOG_00053.2	no	yes	no	no	no	no	no	yes	no	1	CH445325	144293	146218	146215	+	144293	144293:144354, 144414:144773, 144919:146218
54	1	SNOG_00054.1	no	no	no	no	no	no	no	no	no	1	CH445325	147477	148268	148265	+	147477	147477:147932, 148119:148268
55	1	SNOG_00055.1	no	no	no	no	no	no	no	no	no	1	CH445325	148506	149135	149132	+	148506	148506:148743, 148852:149135
56	1	SNOG_00056.1	no	no	no	no	no	no	no	yes	no	1	CH445325	149837	150811	150808	+	149837	149837:149995, 150099:150201, 150255:150683, 150753:150811
57	1	SNOG_00057.1	no	no	no	no	no	no	no	no	no	1	CH445325	160172	160482	160175	-	160482	160172:160426, 160477:160482
58	2	SNOG_00058.2	yes	no	yes	yes	no	no	no	yes	no	1	CH445325	172087	172711	172550	+	172140	172087:172711	41	0.049	7	5
59	1	SNOG_00059.1	no	no	no	no	no	no	no	no	no	1	CH445325	172906	173371	172909	-	173371	172906:172976, 173251:173371
60	2	SNOG_00060.2	no	yes	no	no	no	no	no	yes	no	1	CH445325	174229	175461	175458	+	174229	174229:175461
61	2	SNOG_00061.2	no	yes	yes	no	no	no	no	yes	no	1	CH445325	175532	178965	175535	-	178965	175532:175752, 175855:176743, 176843:177175, 177198:177271, 177365:178404, 178452:178589, 178636:178739, 178791:178828, 178848:178965
62	2	SNOG_00062.2	no	yes	no	no	no	no	no	yes	no	1	CH445325	179497	181060	181057	+	179497	179497:179669, 179689:181060
63	2	SNOG_00063.2	no	yes	no	no	no	no	no	yes	no	1	CH445325	181401	182349	181404	-	182349	181401:182101, 182184:182349
64	2	SNOG_00064.2	yes	yes	no	no	no	no	no	yes	no	1	CH445325	182661	184194	182892	-	184194	182661:183342, 183363:183769, 183966:183981, 184091:184194
65	2	SNOG_00065.2	no	yes	no	no	no	no	no	no	no	1	CH445325	184528	184898	184531	-	184898	184528:184832, 184880:184898
66	1	SNOG_00066.1	no	no	no	no	no	no	no	yes	no	1	CH445325	185094	185683	185097	-	185683	185094:185253, 185301:185683
67	1	SNOG_00067.1	no	no	no	no	no	no	no	yes	no	1	CH445325	185710	186425	185713	-	186425	185710:185984, 186097:186188, 186241:186425
68	2	SNOG_00068.2	yes	yes	no	no	no	no	no	yes	no	1	CH445325	189053	190901	190845	+	189053	189053:189148, 189305:189440, 189560:190901
69	2	SNOG_00069.2	no	yes	no	no	no	no	no	yes	no	1	CH445325	191060	191524	191063	-	191524	191060:191524
70	1	SNOG_00070.1	no	no	no	no	no	no	no	no	no	1	CH445325	192338	192832	192829	+	192338	192338:192387, 192443:192645, 192717:192832
71	2	SNOG_00071.2	yes	yes	no	no	no	no	no	yes	no	1	CH445325	193334	194522	193583	-	194273	193334:193667, 193718:194055, 194103:194522
72	2	SNOG_00072.2	no	yes	no	no	no	no	no	yes	no	1	CH445325	195622	197417	197414	+	195622	195622:195659, 195712:197101, 197151:197417
73	2	SNOG_00073.2	yes	yes	no	no	no	no	no	yes	no	1	CH445325	198270	198958	198880	+	198323	198270:198408, 198481:198622, 198683:198958
74	2	SNOG_00074.2	yes	yes	yes	no	no	no	no	yes	no	1	CH445325	198948	200580	199010	-	199660	198948:199359, 199420:200580
75	2	SNOG_00075.2	yes	yes	no	no	no	no	no	yes	no	1	CH445325	201942	202899	202679	+	201942	201942:202031, 202082:202390, 202446:202899
76	2	SNOG_00076.2	no	yes	no	no	no	no	no	yes	no	1	CH445325	203241	203627	203244	-	203627	203241:203627
77	1	SNOG_00077.1	no	no	no	no	no	no	no	no	no	1	CH445325	204856	205350	205347	+	204856	204856:205029, 205312:205350
78	2	SNOG_00078.2	no	yes	yes	yes	no	no	no	yes	no	1	CH445325	206180	207328	206183	-	207328	206180:207328	73	0.00075	6	4	2	1
79	2	SNOG_00079.2	yes	yes	no	no	no	no	no	yes	no	1	CH445325	207746	210554	210082	+	207746	207746:208273, 208293:208835, 208884:209496, 209547:210554
81	2	SNOG_00081.2	no	yes	no	no	no	no	no	yes	no	1	CH445325	212194	213275	213272	+	212194	212194:212407, 212461:212685, 212740:213275
82	2	SNOG_00082.2	no	yes	no	no	no	no	no	yes	no	1	CH445325	213518	216324	213521	-	216324	213518:215812, 215861:216245, 216317:216324
83	2	SNOG_00083.2	no	yes	no	no	no	no	no	yes	no	1	CH445325	217696	219570	217699	-	219570	217696:217708, 217732:217886, 217950:218219, 218251:218529, 218611:219342, 219400:219570
84	2	SNOG_00084.2	no	yes	yes	no	no	no	no	yes	no	1	CH445325	221054	223250	221057	-	223250	221054:221482, 221621:221773, 221907:223250
85	1	SNOG_00085.1	no	no	no	no	no	no	no	no	no	1	CH445325	223305	223776	223773	+	223305	223305:223336, 223461:223776
86	2	SNOG_00086.2	yes	yes	yes	yes	yes	no	no	yes	no	1	CH445325	224517	226246	224771	-	225977	224517:224800, 224848:225442, 225490:226246	50	0.0024	15	7	4	2
87	2	SNOG_00087.2	no	yes	no	no	no	no	no	yes	no	1	CH445325	227035	227826	227823	+	227035	227035:227826
88	2	SNOG_00088.2	yes	yes	no	no	no	no	no	yes	no	1	CH445325	227988	229058	227991	-	228953	227988:229058
89	2	SNOG_00089.2	no	yes	no	no	no	no	no	yes	no	1	CH445325	230034	230810	230807	+	230034	230034:230810
90	2	SNOG_00090.2	no	yes	no	no	no	no	no	yes	no	1	CH445325	230904	232318	230907	-	232318	230904:231508, 231601:232093, 232145:232318
92	2	SNOG_00092.2	no	yes	no	no	no	no	no	yes	no	1	CH445325	255446	258024	255449	-	258024	255446:256297, 256346:256503, 256541:256805, 256957:257124, 257199:257412, 257852:258024
93	2	SNOG_00093.2	yes	yes	yes	yes	yes	no	no	yes	no	1	CH445325	258321	260028	259819	+	258321	258321:258391, 258459:258504, 258571:259172, 259264:260028	152	1.5e-07	17	6	5	3
94	2	SNOG_00094.2	no	yes	no	no	no	no	no	yes	no	1	CH445325	260219	261488	261485	+	260219	260219:260252, 260415:260437, 260487:260508, 260736:260827, 260877:261488
95	2	SNOG_00095.2	no	yes	no	no	no	no	no	no	no	1	CH445325	261833	262345	262342	+	261833	261833:261914, 262068:262345
96	2	SNOG_00096.2	no	yes	no	no	no	no	no	yes	no	1	CH445325	262581	263630	263627	+	262581	262581:263630
97	2	SNOG_00097.2	yes	yes	no	no	no	no	no	yes	no	1	CH445325	265716	267597	267348	+	265716	265716:265905, 265963:266059, 266249:266495, 266551:267597
98	2	SNOG_00098.2	no	yes	no	no	no	no	no	yes	no	1	CH445325	267954	268562	268559	+	267954	267954:268562
99	2	SNOG_00099.2	no	yes	no	no	no	no	no	yes	no	1	CH445325	268973	270316	268976	-	270316	268973:270145, 270239:270316
100	2	SNOG_00100.2	yes	yes	no	no	no	no	no	yes	no	1	CH445325	271095	272683	271156	-	272683	271095:272366, 272425:272601, 272668:272683
101	2	SNOG_00101.2	no	yes	no	no	no	no	no	yes	no	1	CH445325	273183	273803	273800	+	273183	273183:273803
102	2	SNOG_00102.2	no	yes	no	no	no	no	no	yes	no	1	CH445325	274617	276030	276027	+	274617	274617:274847, 275076:275443, 275499:276030
103	1	SNOG_00103.1	no	no	no	no	no	no	no	no	no	1	CH445325	276047	276408	276050	-	276408	276047:276080, 276335:276408
104	1	SNOG_00104.1	no	no	no	no	no	no	no	yes	no	1	CH445325	276641	277059	276644	-	277059	276641:276805, 276862:277059
105	2	SNOG_00105.2	no	yes	no	no	no	no	no	yes	no	1	CH445325	282638	285304	285301	+	282638	282638:283210, 283547:285304
107	2	SNOG_00107.2	no	yes	no	no	no	no	no	yes	no	1	CH445325	286263	287550	286266	-	287550	286263:286612, 286692:287292, 287344:287550
108	2	SNOG_00108.2	no	yes	no	no	no	no	no	yes	no	1	CH445325	288759	289963	289960	+	288759	288759:289721, 289880:289963
109	1	SNOG_00109.1	no	no	no	no	no	no	no	no	no	1	CH445325	291009	291207	291204	+	291009	291009:291038, 291084:291105, 291131:291207
110	1	SNOG_00110.1	no	no	no	no	no	no	no	yes	no	1	CH445325	291861	292935	292932	+	291861	291861:291971, 292125:292508, 292558:292935
111	2	SNOG_00111.2	yes	no	no	no	no	no	no	yes	no	1	CH445325	293087	293725	293366	-	293619	293087:293547, 293604:293725
112	2	SNOG_00112.2	yes	yes	no	no	no	no	no	yes	no	1	CH445325	294233	294953	294287	-	294898	294233:294953
113	2	SNOG_00113.2	yes	yes	no	no	no	no	no	yes	no	1	CH445325	295854	297026	296896	+	295854	295854:295959, 296010:297026
114	2	SNOG_00114.2	no	yes	no	no	no	no	no	yes	no	1	CH445325	297141	298334	297144	-	298334	297141:298334
115	2	SNOG_00115.2	yes	yes	no	no	no	no	no	yes	no	1	CH445325	299099	300297	300245	+	299148	299099:300297
116	2	SNOG_00116.2	no	yes	yes	no	no	no	no	yes	no	1	CH445325	300584	302848	300587	-	302848	300584:301515, 301566:301608, 301953:302694, 302751:302848
117	2	SNOG_00117.2	no	yes	no	no	no	no	no	yes	no	1	CH445325	303049	303987	303984	+	303049	303049:303987
118	2	SNOG_00118.2	no	yes	no	no	no	no	no	yes	no	1	CH445325	304454	305520	305517	+	304454	304454:304821, 304886:305092, 305139:305262, 305305:305520
119	2	SNOG_00119.2	no	yes	yes	no	no	no	no	yes	no	1	CH445325	306166	307985	306169	-	307985	306166:307718, 307763:307985
120	2	SNOG_00120.2	yes	no	no	no	no	no	no	yes	no	1	CH445325	308457	309143	308968	+	308513	308457:308605, 308680:308775, 308888:309143
121	1	SNOG_00121.1	no	no	no	no	no	no	no	no	no	1	CH445325	310554	310751	310557	-	310751	310554:310635, 310663:310751
122	2	SNOG_00122.2	no	yes	no	no	no	no	no	yes	no	1	CH445325	310817	312067	310820	-	312067	310817:311869, 311918:312067
123	1	SNOG_00123.1	no	no	no	no	no	no	no	no	no	1	CH445325	312862	313444	313441	+	312862	312862:313125, 313268:313444
124	1	SNOG_00124.1	no	no	no	no	no	no	no	no	no	1	CH445325	313628	313857	313854	+	313628	313628:313706, 313739:313857
125	1	SNOG_00125.1	no	no	no	no	no	no	no	no	no	1	CH445325	315105	315520	315517	+	315105	315105:315219, 315273:315392, 315453:315520
126	2	SNOG_00126.2	no	yes	yes	yes	yes	no	yes	yes	no	1	CH445325	315859	316811	315862	-	316811	315859:316609, 316660:316811	122	2.9e-07	13	8	5	4
127	2	SNOG_00127.2	no	yes	no	no	no	no	no	yes	no	1	CH445325	318645	319559	318648	-	319559	318645:319559
128	2	SNOG_00128.2	no	yes	no	no	no	no	no	yes	no	1	CH445325	319911	321243	321240	+	319911	319911:320260, 320316:321243
129	1	SNOG_00129.1	no	no	no	no	no	no	no	yes	no	1	CH445325	321461	323775	323772	+	321461	321461:321545, 321608:322715, 322733:322753, 322863:323775
130	1	SNOG_00130.1	no	no	no	no	no	no	no	no	no	1	CH445325	323824	324134	324131	+	323824	323824:323972, 324083:324134
131	2	SNOG_00131.2	yes	yes	no	no	no	no	no	yes	no	1	CH445325	324364	325175	325103	+	324364	324364:324717, 324771:325175
132	2	SNOG_00132.2	no	yes	yes	no	no	no	no	yes	no	1	CH445325	325850	327005	327002	+	325850	325850:325992, 326040:326866, 326947:327005
133	1	SNOG_00133.1	no	no	no	no	no	no	no	yes	no	1	CH445325	327266	327728	327269	-	327728	327266:327476, 327529:327728
134	2	SNOG_00134.2	yes	yes	no	no	no	no	no	yes	no	1	CH445325	327938	329162	328071	-	328678	327938:328492, 328660:328841, 328896:329162
135	2	SNOG_00135.2	no	yes	no	no	no	no	no	yes	no	1	CH445325	330751	331680	331677	+	330751	330751:331680
136	2	SNOG_00136.2	no	yes	no	no	no	no	no	yes	no	1	CH445325	331807	333469	331810	-	333469	331807:333248, 333460:333469
137	1	SNOG_00137.1	no	no	no	no	no	no	no	no	no	1	CH445325	334263	335487	334266	-	335487	334263:335362, 335421:335487
138	2	SNOG_00138.2	no	yes	no	no	no	no	no	yes	no	1	CH445325	337637	337930	337927	+	337637	337637:337930
139	2	SNOG_00139.2	yes	yes	no	no	no	no	no	yes	no	1	CH445325	339506	341511	341396	+	339506	339506:339874, 339928:340028, 340080:341123, 341177:341511
140	2	SNOG_00140.2	no	yes	yes	no	no	no	no	yes	no	1	CH445325	341879	343591	343588	+	341879	341879:343591
141	1	SNOG_00141.1	no	no	no	no	no	no	no	yes	no	1	CH445325	343674	345161	343677	-	345161	343674:345029, 345081:345161
142	2	SNOG_00142.2	no	yes	no	no	no	no	no	yes	no	1	CH445325	345617	347281	347278	+	345617	345617:345824, 345926:346642, 346693:346875, 346956:347281
143	2	SNOG_00143.2	no	yes	no	no	no	no	no	yes	no	1	CH445325	347822	348955	348952	+	347822	347822:348174, 348203:348855, 348909:348955
144	1	SNOG_00144.1	no	no	no	no	no	no	no	no	no	1	CH445325	349175	349641	349178	-	349641	349175:349290, 349342:349426, 349486:349641
145	1	SNOG_00145.1	no	no	no	no	no	no	no	yes	no	1	CH445325	350988	352587	350991	-	352587	350988:351908, 352003:352587
146	1	SNOG_00146.1	no	no	no	no	no	no	no	no	no	1	CH445325	353229	353819	353232	-	353819	353229:353411, 353509:353605, 353791:353819
147	2	SNOG_00147.2	no	yes	no	no	no	no	no	yes	no	1	CH445325	353818	354878	354875	+	353818	353818:354013, 354070:354878
148	2	SNOG_00148.2	yes	yes	no	no	no	no	no	no	no	1	CH445325	354874	356780	354954	-	356780	354874:355063, 355082:355135, 355570:355611, 355758:356253, 356268:356780
149	2	SNOG_00149.2	no	yes	no	no	no	no	no	yes	no	1	CH445325	357603	359006	357606	-	359006	357603:358033, 358149:358833, 358884:359006
150	2	SNOG_00150.2	no	yes	no	no	no	no	no	yes	no	1	CH445325	359409	360118	359412	-	360118	359409:359797, 359914:360118
151	2	SNOG_00151.2	no	yes	no	no	no	no	no	yes	no	1	CH445325	360967	362694	362691	+	360967	360967:362694
152	1	SNOG_00152.1	no	no	no	no	no	no	no	no	no	1	CH445325	363506	363812	363809	+	363506	363506:363572, 363627:363682, 363780:363812
153	1	SNOG_00153.1	no	no	no	no	no	no	no	yes	no	1	CH445325	364214	365766	364217	-	365766	364214:365353, 365497:365766
154	2	SNOG_00154.2	no	yes	no	no	no	no	no	yes	no	1	CH445325	366342	368068	368065	+	366342	366342:366723, 366892:367317, 367441:367649, 367739:368068
155	2	SNOG_00155.2	no	yes	no	no	no	no	no	yes	no	1	CH445325	368679	369787	368682	-	369787	368679:369097, 369178:369417, 369600:369683, 369733:369787
156	2	SNOG_00156.2	no	yes	yes	no	no	no	no	yes	no	1	CH445325	370275	373016	370279	-	373016	370275:371494, 371541:371647, 371732:372534, 372557:373016
157	2	SNOG_00157.2	no	yes	no	no	no	no	no	yes	no	1	CH445325	373909	376139	376136	+	373909	373909:374157, 374211:376139
158	1	SNOG_00158.1	no	no	no	no	no	no	no	no	no	1	CH445325	376363	376742	376366	-	376742	376363:376678, 376729:376742
159	2	SNOG_00159.2	no	yes	no	no	no	no	no	yes	no	1	CH445325	377135	378667	378664	+	377135	377135:377221, 377423:378667
160	2	SNOG_00160.2	yes	yes	no	no	no	no	no	yes	no	1	CH445325	379022	380291	379325	-	380291	379022:379502, 379555:380126, 380178:380291
161	2	SNOG_00161.2	no	yes	no	no	no	no	no	yes	no	1	CH445325	381514	382476	382473	+	381514	381514:382476
162	2	SNOG_00162.2	yes	yes	yes	yes	yes	no	yes	yes	no	1	CH445325	382967	383799	383555	+	382967	382967:383044, 383171:383480, 383530:383799	41	0.042	2	1	2	1
164	2	SNOG_00164.2	yes	yes	no	yes	yes	no	yes	yes	no	1	CH445325	384052	386446	386292	+	384999	384052:384146, 384197:384276, 384351:384499, 384772:385116, 385175:386017, 386069:386446	65	0.0011	6	1	4	1
165	2	SNOG_00165.2	no	yes	no	no	no	no	no	yes	no	1	CH445325	386859	387766	387763	+	386859	386859:386920, 386970:387152, 387208:387766
166	2	SNOG_00166.2	yes	no	no	no	no	no	no	yes	no	1	CH445325	388344	389782	388347	-	389398	388344:388881, 388936:389180, 389288:389782
167	1	SNOG_00167.1	no	no	yes	no	no	no	no	yes	no	1	CH445325	391210	392736	391213	-	392736	391210:392035, 392092:392569, 392631:392736
168	1	SNOG_00168.1	no	no	no	no	no	no	no	no	no	1	CH445325	393834	394270	393837	-	394270	393834:394182, 394221:394270
169	1	SNOG_00169.1	no	no	no	no	no	no	no	no	no	1	CH445325	394286	395740	394289	-	395740	394286:394371, 394425:394449, 394526:394843, 394907:395161, 395288:395740
170	2	SNOG_00170.2	no	yes	no	no	no	no	no	yes	no	1	CH445325	396037	396875	396040	-	396875	396037:396253, 396280:396875
171	2	SNOG_00171.2	no	yes	no	no	no	no	no	yes	no	1	CH445325	397951	398874	398871	+	397951	397951:398874
172	2	SNOG_00172.2	no	yes	no	no	no	no	no	yes	no	1	CH445325	399487	401657	399490	-	401657	399487:400926, 400974:401532, 401644:401657
173	1	SNOG_00173.1	no	no	no	no	no	no	no	no	no	1	CH445325	402018	402140	402021	-	402140	402018:402140
174	2	SNOG_00174.2	no	yes	yes	no	no	no	no	yes	no	1	CH445325	403386	404525	403389	-	404525	403386:403472, 403527:403826, 403891:404292, 404349:404525
175	2	SNOG_00175.2	no	yes	no	no	no	no	no	yes	no	1	CH445325	406540	409039	406543	-	409039	406540:406577, 406660:408952, 409007:409039
176	2	SNOG_00176.2	no	yes	no	no	no	no	no	yes	no	1	CH445325	412693	414728	412696	-	414728	412693:414139, 414232:414728
177	2	SNOG_00177.2	yes	yes	no	no	no	no	no	yes	no	1	CH445325	415030	415624	415502	+	415059	415030:415165, 415222:415393, 415443:415624
178	2	SNOG_00178.2	no	yes	no	no	no	no	no	yes	no	1	CH445325	415872	417811	417808	+	415872	415872:415939, 415994:416124, 416156:416794, 416841:417811
179	1	SNOG_00179.1	no	no	no	no	no	no	no	yes	no	1	CH445325	418479	420088	418482	-	420088	418479:419145, 419201:419932, 420042:420088
180	1	SNOG_00180.1	no	no	no	yes	yes	no	no	yes	no	1	CH445325	420966	422016	422013	+	420966	420966:421891, 421944:422016	80	0.0024	4	1	1	1
181	2	SNOG_00181.2	yes	yes	no	no	no	no	no	no	no	1	CH445325	422278	423109	422287	-	423109	422278:422871, 422906:423109
182	2	SNOG_00182.2	no	yes	no	no	no	no	no	no	no	1	CH445325	424400	425030	425027	+	424400	424400:424667, 424753:424781, 424857:425030
183	2	SNOG_00183.2	yes	yes	yes	yes	no	no	no	yes	no	1	CH445325	426276	427914	426302	-	427762	426276:426962, 427010:427061, 427112:427308, 427358:427646, 427699:427914	91	1e-07	2	1	1	1
184	2	SNOG_00184.2	no	yes	no	no	no	no	no	yes	no	1	CH445325	428361	429701	428364	-	429701	428361:429701
185	2	SNOG_00185.2	yes	no	no	no	no	no	no	yes	no	1	CH445325	430654	431437	430706	-	431437	430654:430724, 430770:430882, 431061:431225, 431384:431437
186	2	SNOG_00186.2	no	yes	yes	no	no	no	no	yes	no	1	CH445325	432057	433622	432060	-	433622	432057:432346, 432401:433622
187	2	SNOG_00187.2	yes	yes	yes	no	no	no	no	yes	no	1	CH445325	434200	437530	437368	+	434200	434200:434510, 434562:434851, 434899:436194, 436267:436706, 436757:437530
188	2	SNOG_00188.2	no	yes	no	no	no	yes	no	yes	no	1	CH445325	438727	439287	439284	+	438727	438727:439287
190	2	SNOG_00190.2	no	yes	no	no	no	no	no	no	no	1	CH445325	439870	441272	439873	-	441272	439870:440162, 440505:440996, 441194:441272
191	2	SNOG_00191.2	no	yes	no	no	no	no	no	yes	no	1	CH445325	443606	443963	443960	+	443606	443606:443630, 443681:443854, 443905:443963
192	2	SNOG_00192.2	yes	yes	no	no	no	no	no	yes	no	1	CH445325	444274	445366	444277	-	445366	444274:445157, 445261:445366
193	2	SNOG_00193.2	no	yes	no	no	no	no	no	yes	no	1	CH445325	446110	449253	446113	-	449253	446110:448717, 448741:449004, 449057:449253
194	1	SNOG_00194.1	no	no	yes	no	no	yes	no	yes	no	1	CH445325	450075	452478	452475	+	450075	450075:450174, 450235:450266, 450320:450831, 451091:451473, 451543:451729, 451787:451889, 452005:452478
195	2	SNOG_00195.2	no	yes	no	no	no	no	no	yes	no	1	CH445325	452804	453811	452807	-	453811	452804:453811
196	2	SNOG_00196.2	no	yes	no	no	no	no	no	yes	no	1	CH445325	456266	457584	456269	-	457584	456266:456527, 456584:456627, 456650:456813, 456870:457584
197	2	SNOG_00197.2	yes	yes	no	no	no	no	no	yes	no	1	CH445325	457742	459484	459481	+	457742	457742:459484
198	2	SNOG_00198.2	no	yes	no	no	no	no	no	yes	no	1	CH445325	460592	461974	461971	+	460592	460592:460603, 460641:460959, 461301:461974
199	1	SNOG_00199.1	no	no	no	no	no	no	no	no	no	1	CH445325	463242	463820	463817	+	463242	463242:463248, 463369:463820
200	2	SNOG_00200.2	yes	yes	no	no	no	no	no	yes	no	1	CH445325	464496	465155	465073	+	464573	464496:465155
201	2	SNOG_00201.2	no	yes	no	no	no	no	no	yes	no	1	CH445325	465858	466490	466487	+	465858	465858:466122, 466169:466420, 466441:466490
202	1	SNOG_00202.1	no	no	no	no	no	no	no	yes	no	1	CH445325	466605	467108	466608	-	467108	466605:467108
203	2	SNOG_00203.2	no	yes	no	no	no	no	no	no	no	1	CH445325	468358	469295	469292	+	468358	468358:468494, 468727:469062, 469109:469295
204	1	SNOG_00204.1	no	no	no	no	no	no	no	no	no	1	CH445325	469481	469859	469856	+	469481	469481:469507, 469722:469859
205	2	SNOG_00205.2	no	yes	no	no	no	no	no	yes	no	1	CH445325	469924	472718	472715	+	469924	469924:470441, 470492:470628, 470684:471605, 471623:471756, 471896:472574, 472628:472718
206	1	SNOG_00206.1	no	no	no	no	no	no	no	no	no	1	CH445325	473790	474616	473793	-	474616	473790:474493, 474547:474616
207	1	SNOG_00207.1	no	no	no	no	no	no	no	no	no	1	CH445325	475196	475852	475199	-	475852	475196:475271, 475326:475852
208	2	SNOG_00208.2	no	yes	yes	yes	no	no	no	yes	no	1	CH445325	476178	476579	476181	-	476579	476178:476579	66	0.0013	7	4	2	1
209	2	SNOG_00209.2	no	yes	no	no	no	no	no	yes	no	1	CH445325	477252	479394	479391	+	477252	477252:477299, 477394:477634, 477688:477878, 477932:478043, 478094:479394
210	1	SNOG_00210.1	no	no	no	no	no	no	no	no	no	1	CH445325	481572	481944	481575	-	481944	481572:481729, 481803:481944
211	2	SNOG_00211.2	yes	yes	no	no	no	no	no	yes	no	1	CH445325	482305	483547	483544	+	482450	482305:483547
212	2	SNOG_00212.2	no	yes	no	no	no	no	no	yes	no	1	CH445325	484395	485057	485054	+	484395	484395:485057
213	2	SNOG_00213.2	no	yes	no	no	no	no	no	yes	no	1	CH445325	485350	486429	485353	-	486429	485350:486429
214	2	SNOG_00214.2	no	yes	no	no	no	no	no	yes	no	1	CH445325	490109	491545	491542	+	490109	490109:490854, 490906:491545
216	2	SNOG_00216.2	yes	yes	no	no	no	no	no	yes	no	1	CH445325	492241	496030	496027	+	492241	492241:492605, 492654:494025, 494178:494466, 494598:494721, 494825:495177, 495227:495792, 495842:495928, 495992:496030
217	2	SNOG_00217.2	no	yes	no	no	no	no	no	no	no	1	CH445325	496654	497172	496657	-	497172	496654:497172
218	1	SNOG_00218.1	no	no	no	no	no	no	no	yes	no	1	CH445325	498433	500427	500424	+	498433	498433:498937, 499019:500427
220	2	SNOG_00220.2	yes	yes	no	no	no	no	no	yes	no	1	CH445325	500544	504101	500547	-	504101	500544:501375, 501625:504101
221	2	SNOG_00221.2	no	yes	no	no	no	no	no	yes	no	1	CH445325	508214	509413	508217	-	509413	508214:508574, 508657:508728, 508998:509413
222	2	SNOG_00222.2	no	yes	no	no	no	no	no	yes	no	1	CH445325	512864	513793	513790	+	512864	512864:513225, 513250:513467, 513519:513793
223	2	SNOG_00223.2	no	yes	no	no	no	no	no	yes	no	1	CH445325	514278	515417	514281	-	515417	514278:515417
224	2	SNOG_00224.2	no	yes	no	no	no	no	no	yes	no	1	CH445325	532482	533434	533431	+	532482	532482:532744, 532775:532874, 532910:533434
225	2	SNOG_00225.2	no	yes	no	no	no	no	no	yes	no	1	CH445325	536514	538894	538891	+	536514	536514:536900, 536981:537494, 537573:538894
226	1	SNOG_00226.1	no	no	no	no	no	no	no	no	no	1	CH445325	539726	540039	540036	+	539726	539726:539814, 539843:539885, 539995:540039
227	1	SNOG_00227.1	no	no	no	no	no	no	no	no	no	1	CH445325	540293	541178	540296	-	541178	540293:540574, 540879:541178
228	2	SNOG_00228.2	yes	yes	no	no	no	no	no	yes	no	1	CH445325	541535	542501	542038	+	541535	541535:542501
229	1	SNOG_00229.1	no	no	no	no	no	no	no	yes	no	1	CH445325	544683	546588	544686	-	546588	544683:545191, 545250:545694, 545765:545955, 546193:546363, 546390:546588
230	2	SNOG_00230.2	yes	yes	no	no	no	no	no	yes	no	1	CH445325	546822	548086	547119	-	548086	546822:547643, 547690:547856, 548074:548086
231	2	SNOG_00231.2	no	yes	no	no	no	no	no	yes	no	1	CH445325	549124	550394	550391	+	549124	549124:550087, 550138:550394
232	2	SNOG_00232.2	no	yes	no	no	no	no	no	no	no	1	CH445325	550943	552477	552474	+	550943	550943:552110, 552161:552477
233	1	SNOG_00233.1	no	no	no	no	no	no	no	no	no	1	CH445325	552510	552864	552861	+	552510	552510:552674, 552805:552864
234	2	SNOG_00234.2	yes	yes	yes	yes	yes	no	no	yes	no	1	CH445325	552889	553752	553141	-	553641	552889:553286, 553345:553416, 553517:553579, 553638:553654, 553715:553752	71	0.00046	6	1	6	1
235	2	SNOG_00235.2	no	yes	no	no	no	no	no	yes	no	1	CH445325	555743	557467	557464	+	555743	555743:556611, 556666:557467
236	2	SNOG_00236.2	no	yes	yes	no	no	no	no	yes	no	1	CH445325	557613	558671	557616	-	558671	557613:558671
237	2	SNOG_00237.2	no	yes	no	no	no	no	no	yes	no	1	CH445325	559097	563823	559100	-	563823	559097:560454, 560513:562393, 562440:563035, 563087:563823
238	2	SNOG_00238.2	no	yes	no	no	no	no	no	yes	no	1	CH445325	564692	568200	564695	-	568200	564692:566824, 566869:567672, 567721:567821, 567873:568023, 568126:568200
239	2	SNOG_00239.2	yes	yes	no	no	no	no	no	yes	no	1	CH445325	569739	572043	571871	+	569739	569739:570011, 570063:570255, 570302:570410, 570462:570558, 570635:570669, 570875:571162, 571216:571237, 571289:571496, 571546:572043
240	2	SNOG_00240.2	no	yes	yes	yes	yes	no	no	yes	no	1	CH445325	572197	573457	573454	+	572197	572197:572301, 572334:572567, 572624:573338, 573390:573457	74	9.5e-05	16	5	4	1
241	2	SNOG_00241.2	yes	yes	yes	yes	yes	no	no	yes	no	1	CH445325	574147	575368	575187	+	574147	574147:574219, 574302:574665, 574789:575028, 575079:575368	116	1.3e-05	53	15	10	4
242	2	SNOG_00242.2	no	yes	no	no	no	no	no	yes	no	1	CH445325	576342	578642	578639	+	576342	576342:576528, 576594:577319, 577366:577858, 577907:578642
243	2	SNOG_00243.2	no	yes	no	no	no	no	no	yes	no	1	CH445325	579461	582829	579464	-	582829	579461:580695, 580723:582590, 582639:582829
244	2	SNOG_00244.2	no	yes	no	no	no	no	no	yes	no	1	CH445325	583943	587049	583946	-	587049	583943:584988, 585183:586396, 586461:586595, 586634:587049
245	2	SNOG_00245.2	no	yes	no	no	no	no	no	no	no	1	CH445325	587812	588420	587815	-	588420	587812:588420
246	2	SNOG_00246.2	no	yes	yes	no	no	no	no	yes	no	1	CH445325	589199	599263	589202	-	599263	589199:595290, 595355:595364, 595580:595732, 595851:599166, 599217:599263
247	1	SNOG_00247.1	no	no	no	no	no	no	no	no	no	1	CH445325	599566	600026	600023	+	599566	599566:599588, 599837:600026
248	2	SNOG_00248.2	no	yes	no	no	no	no	no	yes	no	1	CH445325	600162	601242	601239	+	600162	600162:601161, 601211:601242
249	1	SNOG_00249.1	no	no	no	no	no	no	no	no	no	1	CH445325	601948	602258	601951	-	602258	601948:602027, 602078:602258
250	2	SNOG_00250.2	no	yes	no	no	no	no	no	yes	no	1	CH445325	603028	603688	603685	+	603028	603028:603175, 603289:603577, 603652:603688
251	2	SNOG_00251.2	no	yes	no	no	no	no	no	yes	no	1	CH445325	605283	607042	605286	-	607042	605283:606919, 606979:607042
252	2	SNOG_00252.2	yes	yes	no	no	no	no	no	yes	no	1	CH445325	607296	608052	607929	+	607296	607296:607345, 607446:607724, 607776:608052
253	2	SNOG_00253.2	yes	yes	yes	yes	yes	no	no	yes	no	1	CH445325	608277	609407	609286	+	608277	608277:608538, 608588:608808, 608860:609051, 609101:609407	120	6e-07	38	6	14	3
254	2	SNOG_00254.2	no	yes	no	no	no	no	no	yes	no	1	CH445325	609952	613241	613238	+	609952	609952:609963, 610041:611607, 611660:612676, 612727:613241
255	1	SNOG_00255.1	no	no	no	no	no	no	no	yes	no	1	CH445325	613431	614912	613434	-	614912	613431:614242, 614504:614667, 614788:614912
256	1	SNOG_00256.1	no	no	yes	no	no	no	no	yes	no	1	CH445325	614994	615966	615963	+	614994	614994:615124, 615170:615325, 615375:615447, 615497:615645, 615694:615870, 615924:615966
257	1	SNOG_00257.1	no	no	no	no	no	no	no	yes	no	1	CH445325	617990	619252	619249	+	617990	617990:618565, 618621:618980, 619028:619252
258	2	SNOG_00258.2	no	yes	no	no	no	no	no	yes	no	1	CH445325	620980	622838	622835	+	620980	620980:621057, 621517:621873, 622044:622838
259	2	SNOG_00259.2	no	yes	no	no	no	no	no	yes	no	1	CH445325	623287	624104	623290	-	624104	623287:624005, 624074:624104
260	1	SNOG_00260.1	no	no	no	no	no	no	no	no	no	1	CH445325	625174	625447	625177	-	625447	625174:625292, 625357:625447
261	2	SNOG_00261.2	no	yes	no	no	no	no	no	yes	no	1	CH445325	625765	626916	625768	-	626916	625765:626260, 626358:626512, 626563:626916
262	2	SNOG_00262.2	no	yes	no	no	no	no	no	yes	no	1	CH445325	628302	630084	628305	-	630084	628302:629102, 629150:629545, 629835:629881, 629934:630084
263	2	SNOG_00263.2	no	yes	no	no	no	no	no	yes	no	1	CH445325	632386	634579	634576	+	632386	632386:632664, 632714:634579
264	2	SNOG_00264.2	no	yes	no	no	no	no	no	yes	no	1	CH445325	634871	636190	634874	-	636190	634871:634906, 634947:635314, 635364:635478, 635542:635771, 635841:636016, 636069:636190
265	1	SNOG_00265.1	no	no	no	no	no	no	no	yes	no	1	CH445325	637308	638039	637311	-	638039	637308:637661, 637708:637819, 637870:638039
266	2	SNOG_00266.2	no	yes	no	no	no	no	no	yes	no	1	CH445325	639013	639653	639650	+	639013	639013:639082, 639131:639241, 639292:639490, 639557:639653
267	2	SNOG_00267.2	no	yes	no	no	no	no	no	yes	no	1	CH445325	640269	641836	641833	+	640269	640269:640560, 640616:640652, 640704:641286, 641423:641836
268	1	SNOG_00268.1	no	no	no	no	no	no	no	yes	no	1	CH445325	643186	643595	643189	-	643595	643186:643240, 643507:643595
269	2	SNOG_00269.2	yes	yes	no	no	no	no	no	yes	no	1	CH445325	646336	647895	647696	+	646336	646336:646389, 646477:646801, 646852:647537, 647592:647895
270	2	SNOG_00270.2	yes	yes	no	no	no	no	no	yes	no	1	CH445325	647941	649210	648052	-	649210	647941:649117, 649143:649210
271	2	SNOG_00271.2	yes	yes	no	no	no	no	no	yes	no	1	CH445325	649723	652690	652687	+	649723	649723:649789, 649942:650633, 650683:652405, 652458:652690
272	2	SNOG_00272.2	yes	no	no	no	no	no	no	yes	no	1	CH445325	653652	654701	653655	-	654525	653652:654011, 654059:654282, 654348:654701
273	2	SNOG_00273.2	no	yes	no	no	no	no	no	yes	no	1	CH445325	655094	656802	655097	-	656802	655094:656071, 656286:656603, 656695:656802
274	2	SNOG_00274.2	no	yes	no	no	no	no	no	yes	no	1	CH445325	658446	659985	658449	-	659985	658446:658560, 658647:659373, 659426:659662, 659730:659985
275	2	SNOG_00275.2	no	yes	no	no	no	no	no	yes	no	1	CH445325	661147	661836	661833	+	661147	661147:661836
276	2	SNOG_00276.2	yes	yes	no	no	no	no	no	yes	no	1	CH445325	663534	665066	665063	+	663534	663534:665066
277	2	SNOG_00277.2	no	yes	yes	no	no	no	no	yes	no	1	CH445325	665420	667274	665423	-	667274	665420:666655, 666723:667156, 667226:667274
278	2	SNOG_00278.2	yes	yes	no	no	no	no	no	yes	no	1	CH445325	669680	670946	669780	-	670946	669680:669892, 669937:670556, 670617:670674, 670781:670946
279	2	SNOG_00279.2	no	yes	no	no	no	no	no	yes	no	1	CH445325	671663	671935	671932	+	671663	671663:671671, 671687:671935
280	1	SNOG_00280.1	no	no	no	no	no	no	no	no	no	1	CH445325	673203	673457	673454	+	673203	673203:673247, 673281:673457
282	2	SNOG_00282.2	yes	yes	no	no	no	no	no	yes	no	1	CH445325	673523	674855	674669	+	673539	673523:673780, 673898:674197, 674252:674855
283	2	SNOG_00283.2	no	yes	no	no	no	no	no	yes	no	1	CH445325	675168	676395	676392	+	675168	675168:675229, 675349:675913, 676165:676395
284	1	SNOG_00284.1	no	no	no	no	no	no	no	yes	no	1	CH445325	676392	677632	676395	-	677632	676392:676532, 676583:677632
285	2	SNOG_00285.2	no	yes	no	no	no	no	no	yes	no	1	CH445325	678086	679139	678089	-	679139	678086:678210, 678266:678584, 678645:678854, 678909:679139
286	1	SNOG_00286.1	no	no	no	no	no	no	no	no	no	1	CH445325	679422	679540	679537	+	679422	679422:679465, 679492:679540
287	2	SNOG_00287.2	no	yes	no	no	no	no	no	yes	no	1	CH445325	679837	681908	679840	-	681908	679837:680336, 680642:681332, 681438:681908
288	2	SNOG_00288.2	yes	yes	yes	no	no	no	no	yes	no	1	CH445325	684273	685271	684618	-	685022	684273:684677, 684735:684795, 684853:685271
290	2	SNOG_00290.2	yes	yes	yes	yes	yes	no	yes	yes	no	1	CH445325	685975	689376	689373	+	685975	685975:686253, 686307:686531, 686615:688686, 688736:689103, 689120:689376	98	9.4e-07	37	10	6	3
291	2	SNOG_00291.2	no	yes	no	no	no	no	no	yes	no	1	CH445325	689580	691184	689583	-	691184	689580:691184
292	2	SNOG_00292.2	no	yes	yes	yes	no	no	no	yes	no	1	CH445325	692594	694809	694806	+	692594	692594:692687, 692853:693050, 693104:693810, 693862:694809	40	0.017	3	3	1	1
293	2	SNOG_00293.2	no	yes	yes	no	no	no	no	yes	no	1	CH445325	696202	697026	697023	+	696202	696202:696476, 696503:696583, 696645:697026
294	1	SNOG_00294.1	no	no	no	no	no	no	no	yes	no	1	CH445325	697169	697938	697172	-	697938	697169:697304, 697353:697574, 697628:697938
295	1	SNOG_00295.1	no	no	no	no	no	no	no	yes	no	1	CH445325	697993	698566	697996	-	698566	697993:698127, 698291:698566
296	1	SNOG_00296.1	no	no	yes	no	no	no	no	yes	no	1	CH445325	699186	700612	699189	-	700612	699186:699425, 699476:700128, 700160:700174, 700213:700612
297	2	SNOG_00297.2	yes	yes	no	no	no	no	no	yes	no	1	CH445325	701110	702166	701212	-	702107	701110:701650, 701704:702166
298	1	SNOG_00298.1	no	no	no	no	no	no	no	yes	no	1	CH445325	702538	703463	702541	-	703463	702538:702891, 703152:703463
299	2	SNOG_00299.2	no	yes	no	no	no	no	no	yes	no	1	CH445325	704000	706150	706147	+	704000	704000:704584, 704702:706150
300	2	SNOG_00300.2	no	yes	yes	no	no	no	no	yes	no	1	CH445325	706472	707013	707010	+	706472	706472:706659, 706743:707013
301	2	SNOG_00301.2	no	yes	no	no	no	no	no	yes	no	1	CH445325	707692	709054	709051	+	707692	707692:707967, 708031:708418, 708483:709054
302	1	SNOG_00302.1	no	no	no	no	no	no	no	yes	no	1	CH445325	709163	710540	709166	-	710540	709163:709473, 709523:709839, 709870:709889, 709937:710163, 710225:710261, 710313:710540
303	1	SNOG_00303.1	no	no	no	no	no	no	no	no	no	1	CH445325	710722	710996	710725	-	710996	710722:710870, 710933:710996
304	2	SNOG_00304.2	no	yes	no	no	no	no	no	yes	no	1	CH445325	712040	712432	712043	-	712432	712040:712432
305	2	SNOG_00305.2	no	yes	no	no	no	no	no	yes	no	1	CH445325	713232	714553	714550	+	713232	713232:713372, 713519:714553
306	2	SNOG_00306.2	no	yes	no	no	no	no	no	yes	no	1	CH445325	714927	716941	714930	-	716941	714927:715342, 715398:716032, 716084:716343, 716406:716737, 716788:716941
307	2	SNOG_00307.2	no	yes	no	no	no	no	no	no	no	1	CH445325	717199	718950	717202	-	718950	717199:717251, 717309:718950
308	2	SNOG_00308.2	no	yes	yes	no	no	no	no	yes	no	1	CH445325	720649	732990	732987	+	720649	720649:721100, 721206:721636, 721695:727898, 727949:732990
309	2	SNOG_00309.2	no	yes	no	no	no	no	no	yes	no	1	CH445325	734010	735481	735478	+	734010	734010:734163, 734251:735363, 735429:735481
310	2	SNOG_00310.2	no	yes	no	no	no	no	no	no	no	1	CH445325	736155	737231	736158	-	737231	736155:737231
311	2	SNOG_00311.2	no	yes	no	no	no	no	no	yes	no	1	CH445325	737921	739084	737924	-	739084	737921:738443, 738558:739084
312	2	SNOG_00312.2	no	yes	no	no	no	no	no	yes	no	1	CH445325	739631	740701	739634	-	740701	739631:739748, 739803:740701
313	2	SNOG_00313.2	no	yes	no	no	no	no	no	no	no	1	CH445325	741149	742496	741152	-	742496	741149:741787, 741807:742496
314	2	SNOG_00314.2	no	yes	no	no	no	no	no	yes	no	1	CH445325	743023	744855	743026	-	744855	743023:744159, 744188:744496, 744595:744855
315	2	SNOG_00315.2	yes	yes	yes	yes	yes	no	no	yes	no	1	CH445325	745595	747538	745598	-	747538	745595:746235, 746288:747202, 747311:747460, 747520:747538	177	1.7e-07	24	10	11	5
316	2	SNOG_00316.2	yes	yes	no	no	no	no	no	yes	no	1	CH445325	747962	749212	748143	-	749106	747962:748879, 748932:749212
317	1	SNOG_00317.1	no	no	no	no	no	no	no	no	no	1	CH445325	749645	750063	749648	-	750063	749645:749796, 749858:749887, 750021:750063
318	2	SNOG_00318.2	no	yes	yes	no	no	no	no	yes	no	1	CH445325	750553	757728	750556	-	757728	750553:754338, 754375:757390, 757451:757728
319	2	SNOG_00319.2	yes	yes	yes	yes	yes	no	no	yes	no	1	CH445325	757910	758832	758043	-	758792	757910:758072, 758118:758207, 758259:758478, 758551:758573, 758661:758832	50	0.0052	18	2	3	1
320	1	SNOG_00320.1	no	no	no	no	no	no	no	yes	no	1	CH445325	759149	759735	759152	-	759735	759149:759547, 759604:759735
321	2	SNOG_00321.2	yes	yes	no	no	no	no	no	no	no	1	CH445325	759913	760599	760416	+	759968	759913:760007, 760076:760105, 760243:760293, 760358:760599
322	2	SNOG_00322.2	yes	yes	no	no	no	no	no	yes	no	1	CH445325	762153	763894	763890	+	762649	762153:762320, 762542:762660, 762739:762811, 762862:763350, 763406:763894
323	2	SNOG_00323.2	no	yes	yes	no	no	no	no	yes	no	1	CH445325	764986	767397	764989	-	767397	764986:767397
324	2	SNOG_00324.2	yes	yes	no	no	no	no	no	yes	no	1	CH445325	768147	769998	769925	+	768147	768147:768326, 768475:768806, 768917:769555, 769611:769732, 769792:769998
325	1	SNOG_00325.1	no	no	yes	yes	no	no	no	yes	no	1	CH445325	770110	770664	770113	-	770664	770110:770402, 770493:770503, 770555:770664	126	1.3e-05	16	3	12	2
326	2	SNOG_00326.2	yes	yes	no	no	no	no	no	yes	no	1	CH445325	770839	772601	771061	-	772601	770839:771102, 771152:772366, 772418:772470, 772523:772601
327	2	SNOG_00327.2	yes	yes	yes	no	no	no	no	yes	no	1	CH445325	772780	774468	773214	-	774063	772780:773277, 773325:773557, 773606:773786, 773833:773891, 773941:773973, 774034:774468
328	2	SNOG_00328.2	no	yes	no	no	no	no	no	yes	no	1	CH445325	775517	776453	775520	-	776453	775517:775748, 775796:776013, 776091:776453
329	2	SNOG_00329.2	no	yes	no	no	no	no	no	yes	no	1	CH445325	776662	778342	778339	+	776662	776662:776743, 776793:776967, 777012:778130, 778156:778342
330	1	SNOG_00330.1	no	no	yes	no	no	no	no	yes	no	1	CH445325	778365	779477	778368	-	779477	778365:778464, 778514:778619, 778670:779477
331	2	SNOG_00331.2	no	yes	no	no	no	no	no	yes	no	1	CH445325	779635	780360	780357	+	779635	779635:779772, 779889:779953, 780009:780360
332	2	SNOG_00332.2	no	yes	no	no	no	no	no	yes	no	1	CH445325	780347	781382	780350	-	781382	780347:781152, 781334:781382
333	2	SNOG_00333.2	no	yes	no	no	no	no	no	yes	no	1	CH445325	781827	783639	783636	+	781827	781827:783247, 783303:783639
334	2	SNOG_00334.2	no	yes	yes	yes	no	no	no	yes	no	1	CH445325	784768	785515	785512	+	784768	784768:784858, 784950:785515	66	9.6e-05	2	2	1	1
335	2	SNOG_00335.2	no	yes	no	no	no	no	no	yes	no	1	CH445325	786168	788077	788074	+	786168	786168:787032, 787078:787880, 788015:788077
336	2	SNOG_00336.2	no	yes	no	no	no	no	no	yes	no	1	CH445325	788436	790600	788439	-	790600	788436:788753, 788820:790124, 790424:790600
337	1	SNOG_00337.1	no	no	no	no	no	no	no	yes	no	1	CH445325	791853	793056	793053	+	791853	791853:792693, 792881:793056
338	1	SNOG_00338.1	no	no	no	no	no	no	no	yes	no	1	CH445325	793203	793874	793206	-	793874	793203:793723, 793772:793874
339	2	SNOG_00339.2	no	yes	no	no	no	no	no	yes	no	1	CH445325	794133	796063	794136	-	796063	794133:795399, 795449:795816, 795874:795973, 796041:796063
340	2	SNOG_00340.2	no	yes	yes	no	no	no	no	yes	no	1	CH445325	796491	798750	798747	+	796491	796491:796511, 796639:798750
341	2	SNOG_00341.2	yes	yes	no	no	no	no	no	yes	no	1	CH445325	799726	800965	800769	+	799759	799726:799801, 799854:800656, 800710:800965
342	2	SNOG_00342.2	yes	yes	no	no	no	no	no	yes	no	1	CH445325	801462	803292	801511	-	803292	801462:803292
343	2	SNOG_00343.2	yes	yes	no	no	no	no	no	yes	no	1	CH445325	804179	805770	804274	-	805742	804179:804901, 804953:805044, 805094:805507, 805557:805770
344	2	SNOG_00344.2	yes	yes	no	no	no	no	no	yes	no	1	CH445325	806419	807707	806920	-	807707	806419:807201, 807255:807707
345	2	SNOG_00345.2	yes	yes	no	no	no	no	no	yes	no	1	CH445325	808301	810270	808791	-	810270	808301:810193, 810246:810270
346	2	SNOG_00346.2	no	yes	no	no	no	no	no	yes	no	1	CH445325	811500	812938	811503	-	812938	811500:811539, 811572:811607, 811629:812938
347	2	SNOG_00347.2	no	yes	yes	yes	no	no	yes	yes	no	1	CH445325	813393	815261	813396	-	815261	813393:813569, 813619:814193, 814292:815261	70	3.3e-05	24	9	3	2
348	2	SNOG_00348.2	yes	no	no	no	no	no	no	yes	no	1	CH445325	815545	816549	815805	-	816531	815545:815832, 815960:816080, 816129:816187, 816236:816297, 816349:816378, 816436:816549
349	2	SNOG_00349.2	yes	yes	no	no	no	no	no	yes	no	1	CH445325	816751	817479	817476	+	816799	816751:817237, 817298:817479
350	2	SNOG_00350.2	no	yes	no	no	no	no	no	yes	no	1	CH445325	817782	820214	817785	-	820214	817782:818386, 818665:819370, 819486:820214
351	2	SNOG_00351.2	no	yes	no	no	no	yes	no	yes	no	1	CH445325	821627	823789	823786	+	821627	821627:822929, 823248:823789
352	2	SNOG_00352.2	no	yes	no	no	no	no	no	yes	no	1	CH445325	824674	825522	825519	+	824674	824674:825522
353	2	SNOG_00353.2	no	yes	yes	yes	yes	no	no	yes	no	1	CH445325	825701	827510	825704	-	827510	825701:827177, 827209:827372, 827424:827510	104	5.8e-08	12	3	6	2
354	2	SNOG_00354.2	yes	yes	no	no	no	no	no	yes	no	1	CH445325	827801	828965	828609	+	827803	827801:827997, 828091:828965
355	2	SNOG_00355.2	yes	yes	yes	yes	no	no	no	yes	no	1	CH445325	828946	830861	829113	-	830861	828946:829521, 829575:830719, 830763:830861	52	0.0026	4	2	1	1
356	2	SNOG_00356.2	no	yes	no	no	no	no	no	yes	no	1	CH445325	831247	835724	831250	-	835724	831247:831536, 831660:831863, 831951:833677, 833745:834593, 834701:835272, 835299:835724
358	1	SNOG_00358.1	no	no	no	no	no	no	no	no	no	1	CH445325	835796	836209	836206	+	835796	835796:835945, 835999:836012, 836035:836209
359	1	SNOG_00359.1	no	no	no	no	no	no	no	no	no	1	CH445325	836221	836593	836590	+	836221	836221:836260, 836448:836593
360	2	SNOG_00360.2	yes	yes	no	no	no	no	no	yes	no	1	CH445325	836740	839696	839149	+	836740	836740:837021, 837097:837463, 837513:837795, 837844:839696
361	2	SNOG_00361.2	no	yes	no	no	no	no	no	yes	no	1	CH445325	842343	843605	843602	+	842343	842343:842720, 842865:843605
362	2	SNOG_00362.2	no	yes	no	no	no	no	no	yes	no	1	CH445325	843789	845135	843792	-	845135	843789:843848, 843913:844624, 844674:844937, 844963:845135
365	2	SNOG_00365.2	yes	yes	no	no	no	no	no	yes	no	1	CH445325	846781	850783	846784	-	850783	846781:846984, 847035:847401, 847475:848613, 848960:848981, 849026:849091, 849216:849819, 850162:850348, 850520:850783
366	2	SNOG_00366.2	yes	yes	no	no	no	no	no	yes	no	1	CH445325	851447	852250	852075	+	851478	851447:851633, 851693:851744, 851802:851983, 852034:852250
367	2	SNOG_00367.2	no	yes	yes	no	no	no	no	yes	no	1	CH445325	852420	853926	852423	-	853926	852420:853220, 853270:853563, 853607:853809, 853863:853926
368	2	SNOG_00368.2	yes	yes	no	no	no	no	no	yes	no	1	CH445325	854196	855664	854290	-	855664	854196:855241, 855297:855664
369	2	SNOG_00369.2	yes	yes	no	no	no	no	no	yes	no	1	CH445325	855831	857358	855898	-	857358	855831:856390, 856444:856720, 856775:857075, 857156:857165, 857219:857358
370	2	SNOG_00370.2	yes	yes	yes	yes	no	no	no	yes	no	1	CH445325	857624	859039	857800	-	858953	857624:858281, 858344:858643, 858731:859039	61	0.0004	2	1	1	1
371	1	SNOG_00371.1	no	no	no	no	no	no	no	yes	no	1	CH445325	859417	860028	859420	-	860028	859417:859807, 859922:860028
372	1	SNOG_00372.1	no	no	no	no	no	no	no	no	no	1	CH445325	860263	860679	860676	+	860263	860263:860394, 860494:860679
373	2	SNOG_00373.2	no	yes	no	no	no	no	no	yes	no	1	CH445325	861646	863888	861649	-	863888	861646:861731, 861843:862055, 862165:862905, 862959:863568, 863619:863888
374	1	SNOG_00374.1	no	no	no	no	no	no	no	yes	no	1	CH445325	864203	865315	865312	+	864203	864203:864283, 864497:864953, 865305:865315
375	2	SNOG_00375.2	no	yes	no	no	no	no	no	yes	no	1	CH445325	865888	866977	866974	+	865888	865888:866107, 866163:866977
376	1	SNOG_00376.1	no	no	no	no	no	no	no	no	no	1	CH445325	869029	869271	869268	+	869029	869029:869090, 869232:869271
377	2	SNOG_00377.2	no	yes	no	no	no	no	no	yes	no	1	CH445325	870264	872218	870267	-	872218	870264:871954, 872002:872218
378	2	SNOG_00378.2	yes	yes	yes	yes	yes	no	no	yes	no	1	CH445325	872508	873346	873144	+	872537	872508:872757, 872884:873043, 873103:873346	87	7.2e-07	2	1	2	1
379	1	SNOG_00379.1	no	no	no	no	no	no	no	yes	no	1	CH445325	873340	874297	873343	-	874297	873340:874108, 874161:874297
380	2	SNOG_00380.2	no	yes	no	no	no	no	no	yes	no	1	CH445325	874363	875796	874366	-	875796	874363:874409, 874460:874525, 874614:875796
381	2	SNOG_00381.2	yes	yes	no	no	no	no	no	yes	no	1	CH445325	876091	876999	876129	-	876999	876091:876868, 876921:876999
382	2	SNOG_00382.2	no	yes	yes	no	no	no	no	yes	no	1	CH445325	877301	878552	878549	+	877301	877301:877482, 877540:878284, 878382:878552
383	1	SNOG_00383.1	no	no	no	no	no	no	no	no	no	1	CH445325	878704	878961	878707	-	878961	878704:878753, 878868:878961
384	2	SNOG_00384.2	yes	no	no	no	no	no	no	yes	no	1	CH445325	879089	880407	880245	+	879089	879089:879477, 879541:879672, 879732:880407
385	2	SNOG_00385.2	yes	yes	no	no	no	no	no	yes	no	1	CH445325	880387	881630	880648	-	881630	880387:880659, 880713:880909, 881083:881221, 881556:881630
387	2	SNOG_00387.2	yes	no	no	no	no	no	no	yes	no	1	CH445325	881683	882589	881793	-	882380	881683:881880, 881988:882098, 882146:882157, 882218:882234, 882288:882319, 882374:882589
388	2	SNOG_00388.2	no	yes	no	no	no	no	no	yes	no	1	CH445325	883105	884094	884091	+	883105	883105:884094
389	2	SNOG_00389.2	no	yes	no	no	no	no	no	yes	no	1	CH445325	888590	889753	888593	-	889753	888590:889753
390	2	SNOG_00390.2	no	yes	yes	yes	no	no	no	yes	no	1	CH445325	891906	892916	892913	+	891906	891906:892058, 892164:892916	102	2e-06	7	4	3	3
391	2	SNOG_00391.2	yes	yes	yes	no	no	no	no	yes	no	1	CH445325	893011	894712	893014	-	894687	893011:894341, 894390:894712
392	2	SNOG_00392.2	no	yes	no	no	no	no	no	yes	no	1	CH445325	894977	896127	894980	-	896127	894977:895339, 895391:895725, 895746:896127
393	2	SNOG_00393.2	yes	yes	no	no	no	no	no	yes	no	1	CH445325	896502	897647	897456	+	896606	896502:896618, 896677:897151, 897204:897647
394	2	SNOG_00394.2	no	yes	no	no	no	no	no	yes	no	1	CH445325	898118	900285	898121	-	900285	898118:898142, 898241:899488, 899570:900285
395	2	SNOG_00395.2	no	yes	no	no	no	no	no	yes	no	1	CH445325	902090	903600	902093	-	903600	902090:902479, 902515:902892, 902941:903600
396	2	SNOG_00396.2	no	yes	no	no	no	no	no	yes	no	1	CH445325	905071	905751	905748	+	905071	905071:905751
397	2	SNOG_00397.2	no	yes	no	no	no	no	no	yes	no	1	CH445325	906310	907011	907008	+	906310	906310:906332, 906381:906868, 906917:907011
398	2	SNOG_00398.2	no	yes	no	no	no	no	no	yes	no	1	CH445325	907999	909179	909176	+	907999	907999:908662, 908776:909179
399	2	SNOG_00399.2	no	yes	no	no	no	no	no	yes	no	1	CH445325	910090	912197	912194	+	910090	910090:910189, 910242:910374, 910421:912197
400	1	SNOG_00400.1	no	no	no	no	no	no	no	yes	no	1	CH445325	912804	913800	913797	+	912804	912804:913329, 913388:913625, 913782:913800
401	2	SNOG_00401.2	no	yes	no	no	no	no	no	yes	no	1	CH445325	914209	915474	915471	+	914209	914209:914232, 914279:914509, 914569:915474
402	2	SNOG_00402.2	no	yes	no	no	no	no	no	yes	no	1	CH445325	916242	918149	916245	-	918149	916242:918004, 918134:918149
403	2	SNOG_00403.2	no	yes	no	no	no	no	no	yes	no	1	CH445325	919021	920195	920192	+	919021	919021:919579, 919651:920195
404	1	SNOG_00404.1	no	no	no	no	no	no	no	no	no	1	CH445325	921021	921244	921024	-	921244	921021:921092, 921188:921244
405	1	SNOG_00405.1	no	no	no	no	no	no	no	no	no	1	CH445325	921726	922426	922423	+	921726	921726:921773, 921887:922123, 922151:922237, 922256:922426
406	2	SNOG_00406.2	no	yes	no	no	no	no	no	yes	no	1	CH445325	922920	925539	925536	+	922920	922920:923118, 923160:923814, 923892:924044, 924107:924671, 924725:925292, 925520:925539
407	1	SNOG_00407.1	no	no	no	no	no	no	no	no	no	1	CH445325	926106	926447	926109	-	926447	926106:926240, 926313:926447
408	2	SNOG_00408.2	no	yes	no	no	no	no	no	yes	no	1	CH445325	926463	930098	926466	-	930098	926463:926748, 927074:929739, 929792:930009, 930026:930098
409	1	SNOG_00409.1	no	no	no	no	no	no	no	no	no	1	CH445325	951300	951519	951303	-	951519	951300:951333, 951389:951519
410	2	SNOG_00410.2	no	yes	no	no	no	no	no	yes	no	1	CH445325	963122	964743	963125	-	964743	963122:963828, 963955:964644, 964692:964743
411	2	SNOG_00411.2	no	yes	no	no	no	no	no	yes	no	1	CH445325	965387	968944	968941	+	965387	965387:965782, 965834:968944
412	1	SNOG_00412.1	no	no	no	no	no	no	no	no	no	1	CH445325	972551	972860	972554	-	972860	972551:972782, 972811:972860
413	1	SNOG_00413.1	no	no	no	no	no	no	no	yes	no	1	CH445325	972996	973489	972999	-	973489	972996:973377, 973428:973489
414	2	SNOG_00414.2	no	yes	no	no	no	no	no	yes	no	1	CH445325	977363	979052	977366	-	979052	977363:978384, 978411:978941, 978995:979052
415	1	SNOG_00415.1	no	no	no	no	no	no	no	no	no	1	CH445325	979461	979739	979464	-	979739	979461:979599, 979720:979739
416	2	SNOG_00416.2	no	yes	yes	no	no	no	no	yes	no	1	CH445325	979764	980786	979767	-	980786	979764:980326, 980384:980786
417	2	SNOG_00417.2	no	yes	no	no	no	no	no	no	no	1	CH445325	981972	982520	982517	+	981972	981972:982520
418	1	SNOG_00418.1	no	no	no	no	no	no	no	no	no	1	CH445325	982976	983707	983704	+	982976	982976:983096, 983142:983707
419	1	SNOG_00419.1	no	no	no	no	no	no	no	yes	no	1	CH445325	985418	986638	985421	-	986638	985418:985467, 985664:986130, 986196:986638
420	2	SNOG_00420.2	no	yes	yes	no	no	no	no	yes	no	1	CH445325	987073	991636	987076	-	991636	987073:987496, 987522:987614, 987632:988028, 988078:991636
421	2	SNOG_00421.2	yes	yes	yes	yes	no	no	no	yes	no	1	CH445325	993370	995529	995360	+	993370	993370:993560, 993712:994043, 994222:995529	255	2.5e-11	21	11	6	4
422	2	SNOG_00422.2	yes	yes	no	no	no	no	no	yes	no	1	CH445325	995888	997224	997179	+	995888	995888:995961, 996009:997224
423	2	SNOG_00423.2	no	yes	yes	yes	no	no	no	yes	no	1	CH445325	997534	998613	998610	+	997534	997534:998613	44	0.006	6	4	1	1
424	2	SNOG_00424.2	no	yes	no	no	no	no	no	yes	no	1	CH445325	1000307	1001605	1001602	+	1000307	1000307:1001605
425	2	SNOG_00425.2	yes	yes	no	no	no	no	no	yes	no	1	CH445325	1002290	1003309	1002328	-	1003309	1002290:1003121, 1003179:1003251, 1003286:1003309
426	2	SNOG_00426.2	no	yes	no	no	no	no	no	yes	no	1	CH445325	1003696	1004666	1004663	+	1003696	1003696:1003967, 1004029:1004258, 1004315:1004416, 1004479:1004666
427	2	SNOG_00427.2	no	yes	no	no	no	no	no	yes	no	1	CH445325	1006150	1007038	1007035	+	1006150	1006150:1006433, 1006483:1007038
428	2	SNOG_00428.2	no	yes	no	no	no	no	no	yes	no	1	CH445325	1008571	1010523	1010520	+	1008571	1008571:1009234, 1009291:1009998, 1010051:1010523
429	2	SNOG_00429.2	no	yes	yes	yes	yes	no	no	yes	no	1	CH445325	1011619	1012152	1011622	-	1012152	1011619:1011849, 1011901:1012152	59	0.00046	2	1	2	1
430	2	SNOG_00430.2	no	yes	no	no	no	no	no	yes	no	1	CH445325	1012858	1014492	1014489	+	1012858	1012858:1012996, 1013094:1013563, 1013617:1014492
431	2	SNOG_00431.2	no	yes	no	no	no	no	no	yes	no	1	CH445325	1014894	1016775	1014897	-	1016775	1014894:1015236, 1015293:1016369, 1016390:1016547, 1016623:1016775
432	2	SNOG_00432.2	no	yes	no	no	no	no	no	yes	no	1	CH445325	1017909	1019240	1017912	-	1019240	1017909:1018251, 1018303:1019240
433	1	SNOG_00433.1	no	no	no	no	no	no	no	yes	no	1	CH445325	1020100	1021683	1020103	-	1021683	1020100:1021683
434	2	SNOG_00434.2	no	yes	no	no	no	no	no	yes	no	1	CH445325	1024139	1025082	1025079	+	1024139	1024139:1024297, 1024351:1025082
435	1	SNOG_00435.1	no	no	no	no	no	no	no	no	no	1	CH445325	1025414	1025736	1025733	+	1025414	1025414:1025650, 1025680:1025736
436	1	SNOG_00436.1	no	no	no	no	no	no	no	no	no	1	CH445325	1026369	1027103	1027100	+	1026369	1026369:1026405, 1026507:1026595, 1026692:1026982, 1027059:1027103
437	2	SNOG_00437.2	no	yes	no	no	no	no	no	yes	no	1	CH445325	1027659	1028423	1028420	+	1027659	1027659:1028423
438	2	SNOG_00438.2	no	yes	no	no	no	no	no	no	no	1	CH445325	1028786	1030973	1028789	-	1030973	1028786:1029847, 1029955:1030662, 1030827:1030973
439	1	SNOG_00439.1	no	no	no	no	no	no	no	yes	no	1	CH445325	1031747	1032471	1032468	+	1031747	1031747:1031759, 1031861:1032286, 1032359:1032471
440	1	SNOG_00440.1	no	no	yes	no	no	no	no	yes	no	1	CH445325	1032587	1034022	1034019	+	1032587	1032587:1032852, 1032946:1033080, 1033107:1034022
441	2	SNOG_00441.2	no	yes	no	no	no	no	no	yes	no	1	CH445325	1034903	1036650	1036647	+	1034903	1034903:1035074, 1035212:1035544, 1035606:1035997, 1036186:1036650
442	2	SNOG_00442.2	no	yes	no	no	no	no	no	yes	no	1	CH445325	1037290	1038696	1037293	-	1038696	1037290:1038296, 1038384:1038425, 1038456:1038696
443	2	SNOG_00443.2	no	yes	yes	no	no	no	no	yes	no	1	CH445325	1038996	1040832	1038999	-	1040832	1038996:1039685, 1039732:1040832
445	2	SNOG_00445.2	no	yes	no	no	no	no	no	yes	no	1	CH445325	1041286	1044347	1044344	+	1041286	1041286:1041314, 1041367:1042173, 1042194:1042453, 1042468:1042802, 1042936:1043024, 1043060:1044347
446	2	SNOG_00446.2	no	yes	no	no	no	no	no	no	no	1	CH445325	1044491	1044824	1044821	+	1044491	1044491:1044634, 1044711:1044824
447	2	SNOG_00447.2	no	yes	no	no	no	no	no	yes	no	1	CH445325	1045733	1046257	1045736	-	1046257	1045733:1045999, 1046051:1046257
448	1	SNOG_00448.1	no	no	no	no	no	no	no	no	no	1	CH445325	1046749	1047571	1047568	+	1046749	1046749:1046765, 1046834:1046876, 1047140:1047389, 1047522:1047571
450	2	SNOG_00450.2	yes	yes	yes	no	no	yes	no	yes	no	1	CH445325	1047654	1054944	1047810	-	1054944	1047654:1049752, 1049779:1050297, 1050373:1054259, 1054312:1054751, 1054771:1054852, 1054892:1054944
451	2	SNOG_00451.2	yes	yes	yes	yes	yes	no	no	yes	no	1	CH445325	1055546	1056482	1056274	+	1055747	1055546:1055581, 1055711:1055770, 1055853:1055903, 1055955:1056017, 1056071:1056482	57	0.00068	15	2	2	1
452	2	SNOG_00452.2	yes	yes	no	no	no	no	no	yes	no	1	CH445325	1056949	1059610	1059607	+	1056949	1056949:1057102, 1057338:1057459, 1057594:1058444, 1058491:1058750, 1058801:1059067, 1059093:1059610
453	2	SNOG_00453.2	no	yes	no	no	no	no	no	yes	no	1	CH445325	1060212	1062045	1060215	-	1062045	1060212:1060810, 1060863:1062045
454	1	SNOG_00454.1	no	no	no	no	no	no	no	no	no	1	CH445325	1062363	1063119	1062366	-	1063119	1062363:1062673, 1062978:1063119
455	2	SNOG_00455.2	no	yes	no	no	no	no	no	yes	no	1	CH445325	1063962	1065110	1063965	-	1065110	1063962:1064769, 1064824:1065110
456	2	SNOG_00456.2	no	yes	no	no	no	no	no	no	no	1	CH445325	1065306	1065491	1065488	+	1065306	1065306:1065491
457	1	SNOG_00457.1	no	no	no	no	no	no	no	yes	no	1	CH445325	1066621	1067409	1067406	+	1066621	1066621:1067157, 1067296:1067409
458	2	SNOG_00458.2	no	yes	no	no	no	no	no	yes	no	1	CH445325	1069139	1071153	1071150	+	1069139	1069139:1069309, 1069378:1069544, 1069772:1069982, 1070032:1070415, 1070467:1071153
459	2	SNOG_00459.2	no	yes	no	no	no	no	no	yes	no	1	CH445325	1071302	1072874	1071305	-	1072874	1071302:1072436, 1072486:1072874
460	1	SNOG_00460.1	no	no	no	no	no	no	no	no	no	1	CH445325	1073130	1073405	1073133	-	1073405	1073130:1073405
461	2	SNOG_00461.2	no	yes	no	no	no	no	no	yes	no	1	CH445325	1073848	1075173	1075170	+	1073848	1073848:1073899, 1073955:1074202, 1074250:1075173
462	1	SNOG_00462.1	no	no	no	no	no	no	no	no	no	1	CH445325	1075636	1076314	1076311	+	1075636	1075636:1075751, 1075845:1075945, 1076046:1076314
463	2	SNOG_00463.2	no	yes	no	no	no	no	no	yes	no	1	CH445325	1076338	1079145	1079142	+	1076338	1076338:1079022, 1079071:1079145
464	2	SNOG_00464.2	no	yes	no	no	no	no	no	yes	no	1	CH445325	1080023	1082232	1082229	+	1080023	1080023:1081217, 1081754:1082232
465	1	SNOG_00465.1	no	no	no	no	no	no	no	yes	no	1	CH445325	1081581	1082768	1081584	-	1082768	1081581:1082394, 1082494:1082768
466	2	SNOG_00466.2	no	yes	no	no	no	no	no	yes	no	1	CH445325	1083439	1086540	1083442	-	1086540	1083439:1083985, 1084151:1084550, 1084600:1084951, 1085006:1085716, 1085760:1086164, 1086229:1086540
467	2	SNOG_00467.2	no	yes	no	no	no	no	no	yes	no	1	CH445325	1087196	1088671	1087199	-	1088671	1087196:1088671
468	2	SNOG_00468.2	no	yes	no	no	no	no	no	yes	no	1	CH445325	1089593	1091066	1089596	-	1091066	1089593:1090560, 1090608:1090866, 1090917:1091066
469	1	SNOG_00469.1	no	no	no	no	no	no	no	yes	no	1	CH445325	1091550	1092287	1091553	-	1092287	1091550:1092287
470	1	SNOG_00470.1	no	no	no	no	no	no	no	yes	no	1	CH445325	1092375	1093540	1092378	-	1093540	1092375:1093036, 1093106:1093478, 1093514:1093540
471	2	SNOG_00471.2	no	yes	no	no	no	no	no	yes	no	1	CH445325	1095447	1096638	1096635	+	1095447	1095447:1095637, 1095708:1096638
472	2	SNOG_00472.2	yes	yes	yes	yes	yes	no	no	yes	no	1	CH445325	1096749	1097664	1096906	-	1097568	1096749:1097013, 1097094:1097340, 1097432:1097482, 1097552:1097664	67	0.0008	19	5	6	2
473	1	SNOG_00473.1	no	no	no	no	no	no	no	yes	no	1	CH445325	1098153	1098529	1098156	-	1098529	1098153:1098202, 1098259:1098529
474	1	SNOG_00474.1	no	no	no	no	no	no	no	no	no	1	CH445325	1099848	1100184	1100181	+	1099848	1099848:1100004, 1100108:1100184
475	1	SNOG_00475.1	no	no	no	no	no	no	no	yes	no	1	CH445325	1101022	1102103	1101025	-	1102103	1101022:1101824, 1101854:1102103
476	1	SNOG_00476.1	no	no	no	no	no	no	no	yes	no	1	CH445325	1102122	1102675	1102125	-	1102675	1102122:1102499, 1102550:1102675
477	2	SNOG_00477.2	no	yes	no	no	no	no	no	yes	no	1	CH445325	1103959	1109121	1103962	-	1109121	1103959:1109121
478	1	SNOG_00478.1	no	no	no	no	no	no	no	no	no	1	CH445325	1110205	1110510	1110208	-	1110510	1110205:1110351, 1110472:1110510
479	2	SNOG_00479.2	no	yes	no	no	no	no	no	yes	no	1	CH445325	1113448	1114294	1113451	-	1114294	1113448:1113762, 1113782:1114294
480	2	SNOG_00480.2	no	yes	no	no	no	no	no	yes	no	1	CH445325	1117029	1119972	1117032	-	1119972	1117029:1117394, 1117462:1119972
481	1	SNOG_00481.1	no	no	no	no	no	no	no	no	no	1	CH445325	1120081	1120234	1120231	+	1120081	1120081:1120159, 1120209:1120234
482	1	SNOG_00482.1	no	no	no	no	no	no	no	yes	no	1	CH445325	1121004	1122137	1121007	-	1122137	1121004:1121589, 1121735:1122042, 1122114:1122137
483	2	SNOG_00483.2	no	yes	no	no	no	no	no	yes	no	1	CH445325	1122855	1123419	1123416	+	1122855	1122855:1123083, 1123145:1123419
484	2	SNOG_00484.2	no	yes	no	no	no	no	no	yes	no	1	CH445325	1124161	1127442	1124164	-	1127442	1124161:1127442
485	2	SNOG_00485.2	no	yes	no	no	no	no	no	yes	no	1	CH445325	1127760	1128515	1128512	+	1127760	1127760:1128515
486	2	SNOG_00486.2	no	yes	no	no	no	no	no	yes	no	1	CH445325	1128974	1130359	1130356	+	1128974	1128974:1130359
487	1	SNOG_00487.1	no	no	no	no	no	no	no	no	no	1	CH445325	1131736	1132092	1131739	-	1132092	1131736:1131839, 1131885:1132092
488	2	SNOG_00488.2	no	yes	no	no	no	no	no	yes	no	1	CH445325	1132688	1134289	1134286	+	1132688	1132688:1132998, 1133047:1133687, 1133708:1133846, 1133884:1134289
489	2	SNOG_00489.2	no	yes	no	no	no	no	no	no	no	1	CH445325	1135229	1136077	1136074	+	1135229	1135229:1135379, 1135449:1136077
490	2	SNOG_00490.2	yes	yes	no	no	no	no	no	yes	no	1	CH445325	1137300	1139298	1139295	+	1137300	1137300:1138139, 1138188:1138907, 1138960:1139298
491	2	SNOG_00491.2	no	yes	yes	no	no	no	no	yes	no	1	CH445325	1139741	1140565	1140562	+	1139741	1139741:1140565
492	2	SNOG_00492.2	no	yes	no	no	no	no	no	no	no	1	CH445325	1141044	1141505	1141502	+	1141044	1141044:1141053, 1141204:1141505
493	2	SNOG_00493.2	yes	yes	no	no	no	no	no	yes	no	1	CH445325	1142848	1144960	1144856	+	1142892	1142848:1143248, 1143303:1144960
494	2	SNOG_00494.2	no	yes	no	no	no	no	no	yes	no	1	CH445325	1145658	1146374	1146371	+	1145658	1145658:1146374
495	2	SNOG_00495.2	no	yes	no	no	no	no	no	yes	no	1	CH445325	1147091	1147664	1147661	+	1147091	1147091:1147407, 1147478:1147664
497	2	SNOG_00497.2	no	yes	no	no	no	no	no	yes	no	1	CH445325	1148014	1151824	1148017	-	1151824	1148014:1149443, 1149502:1149732, 1149782:1149831, 1150220:1151314, 1151364:1151824
498	2	SNOG_00498.2	yes	yes	no	no	no	no	no	yes	no	1	CH445325	1153410	1154849	1154783	+	1153410	1153410:1154849
499	2	SNOG_00499.2	no	yes	no	no	no	no	no	yes	no	1	CH445325	1156479	1157705	1156482	-	1157705	1156479:1157153, 1157201:1157553, 1157609:1157705
500	1	SNOG_00500.1	no	no	no	no	no	no	no	no	no	1	CH445325	1159227	1159756	1159230	-	1159756	1159227:1159431, 1159587:1159756
501	2	SNOG_00501.2	no	yes	no	no	no	no	no	yes	no	1	CH445325	1161222	1161786	1161783	+	1161222	1161222:1161548, 1161583:1161786
502	1	SNOG_00502.1	no	no	no	no	no	no	no	no	no	1	CH445325	1164067	1164548	1164545	+	1164067	1164067:1164095, 1164218:1164299, 1164399:1164548
503	2	SNOG_00503.2	no	yes	no	no	no	no	no	yes	no	1	CH445325	1165716	1166114	1165719	-	1166114	1165716:1166114
504	2	SNOG_00504.2	no	yes	yes	no	no	no	no	yes	no	1	CH445325	1167742	1168659	1168656	+	1167742	1167742:1168455, 1168507:1168659
505	2	SNOG_00505.2	no	yes	no	no	no	no	no	yes	no	1	CH445325	1169041	1169829	1169044	-	1169829	1169041:1169829
506	2	SNOG_00506.2	no	yes	no	no	no	no	no	yes	no	1	CH445325	1170392	1171525	1170395	-	1171525	1170392:1171525
507	2	SNOG_00507.2	no	yes	yes	yes	no	no	no	yes	no	1	CH445325	1171914	1172795	1172792	+	1171914	1171914:1172795	61	0.0002	2	1	1	1
508	2	SNOG_00508.2	no	yes	no	no	no	no	no	yes	no	1	CH445325	1173199	1175196	1173202	-	1175196	1173199:1174002, 1174053:1174594, 1174641:1174941, 1174993:1175196
509	2	SNOG_00509.2	yes	yes	yes	yes	yes	no	no	yes	no	1	CH445325	1175524	1177022	1176729	+	1175612	1175524:1175931, 1175991:1176526, 1176581:1177022	47	0.011	6	3	1	1
510	2	SNOG_00510.2	no	yes	no	no	no	no	no	yes	no	1	CH445325	1177123	1178352	1177126	-	1178352	1177123:1178142, 1178287:1178352
511	2	SNOG_00511.2	no	yes	no	no	no	no	no	yes	no	1	CH445325	1179960	1182945	1179963	-	1182945	1179960:1181295, 1181344:1182476, 1182529:1182945
512	1	SNOG_00512.1	no	no	no	no	no	no	no	no	no	1	CH445325	1182947	1183469	1183466	+	1182947	1182947:1183071, 1183163:1183469
513	2	SNOG_00513.2	no	yes	yes	no	no	no	no	yes	no	1	CH445325	1183492	1187845	1187842	+	1183492	1183492:1183700, 1183936:1186591, 1186646:1187845
514	2	SNOG_00514.2	yes	no	no	yes	yes	no	yes	yes	no	1	CH445325	1189634	1190354	1190010	-	1190286	1189634:1189786, 1189842:1190082, 1190246:1190354	122	1.8e-06	8	3	2	1
515	1	SNOG_00515.1	no	no	no	no	no	no	no	no	no	1	CH445325	1191430	1191936	1191933	+	1191430	1191430:1191567, 1191769:1191792, 1191826:1191936
517	2	SNOG_00517.2	no	yes	no	no	no	no	no	yes	no	1	CH445325	1192330	1194224	1194221	+	1192330	1192330:1192510, 1192927:1194224
518	2	SNOG_00518.2	no	yes	no	no	no	no	no	no	no	1	CH445325	1195681	1196911	1196908	+	1195681	1195681:1195851, 1195914:1196285, 1196344:1196442, 1196488:1196665, 1196721:1196911
519	1	SNOG_00519.1	no	no	no	no	no	no	no	no	no	1	CH445325	1197368	1197699	1197371	-	1197699	1197368:1197673, 1197697:1197699
520	1	SNOG_00520.1	no	no	no	no	no	no	no	no	no	1	CH445325	1198512	1199258	1199255	+	1198512	1198512:1199042, 1199088:1199258
521	2	SNOG_00521.2	no	yes	no	no	no	no	no	yes	no	1	CH445325	1200087	1201628	1201625	+	1200087	1200087:1200277, 1200353:1201628
522	1	SNOG_00522.1	no	no	no	no	no	no	no	no	no	1	CH445325	1201909	1202780	1201912	-	1202780	1201909:1202257, 1202356:1202469, 1202530:1202604, 1202674:1202780
523	2	SNOG_00523.2	yes	yes	no	no	no	no	no	yes	no	1	CH445325	1206273	1208291	1208168	+	1206273	1206273:1208291
524	2	SNOG_00524.2	no	yes	no	no	no	no	no	yes	no	1	CH445325	1208508	1211408	1208511	-	1211408	1208508:1210283, 1210344:1211408
525	1	SNOG_00525.1	no	no	no	no	no	no	no	no	no	1	CH445325	1213643	1213825	1213822	+	1213643	1213643:1213671, 1213762:1213825
526	1	SNOG_00526.1	no	no	no	no	no	no	no	no	no	1	CH445325	1213914	1214266	1213917	-	1214266	1213914:1213947, 1213984:1214058, 1214214:1214266
527	2	SNOG_00527.2	no	yes	no	no	no	no	no	no	no	1	CH445325	1216439	1216839	1216442	-	1216839	1216439:1216720, 1216750:1216839
528	2	SNOG_00528.2	no	yes	no	no	no	no	no	yes	no	1	CH445325	1217672	1218245	1217675	-	1218245	1217672:1217881, 1217967:1218245
529	2	SNOG_00529.2	no	yes	no	no	no	no	no	no	no	1	CH445325	1218469	1218901	1218472	-	1218901	1218469:1218619, 1218645:1218901
530	1	SNOG_00530.1	no	no	no	no	no	no	no	no	no	1	CH445325	1223618	1223932	1223621	-	1223932	1223618:1223807, 1223844:1223932
531	2	SNOG_00531.2	no	yes	no	no	no	no	no	no	no	1	CH445325	1224332	1225080	1225077	+	1224332	1224332:1224788, 1224836:1225080
532	1	SNOG_00532.1	no	no	no	no	no	no	no	no	no	1	CH445325	1226648	1227069	1227066	+	1226648	1226648:1226719, 1226773:1226949, 1226986:1227069
533	1	SNOG_00533.1	no	no	no	no	no	no	no	no	no	1	CH445325	1229622	1229770	1229625	-	1229770	1229622:1229690, 1229744:1229770
534	1	SNOG_00534.1	no	no	no	no	no	no	no	no	no	1	CH445325	1231908	1232528	1232525	+	1231908	1231908:1231935, 1232089:1232306, 1232481:1232528
535	1	SNOG_00535.1	no	no	no	no	no	no	no	no	no	1	CH445325	1232687	1233163	1232690	-	1233163	1232687:1232812, 1232963:1233163
536	2	SNOG_00536.2	no	yes	no	no	no	no	no	no	no	1	CH445325	1233651	1234337	1233654	-	1234337	1233651:1234337
537	2	SNOG_00537.2	no	yes	no	no	no	no	no	yes	no	1	CH445325	1234730	1235557	1234733	-	1235557	1234730:1235557
538	1	SNOG_00538.1	no	no	no	no	no	no	no	no	no	1	CH445325	1235911	1236776	1235914	-	1236776	1235911:1236314, 1236395:1236466, 1236518:1236776
539	2	SNOG_00539.2	no	yes	no	no	no	no	no	no	no	1	CH445325	1237598	1238192	1237601	-	1238192	1237598:1237819, 1237929:1238192
540	2	SNOG_00540.2	no	yes	no	no	no	no	no	yes	no	1	CH445325	1238445	1240057	1238448	-	1240057	1238445:1238496, 1238551:1238831, 1238955:1239736, 1239790:1240057
541	2	SNOG_00541.2	no	yes	yes	no	no	no	no	yes	no	1	CH445325	1240543	1243007	1240546	-	1243007	1240543:1241333, 1241381:1242034, 1242083:1243007
543	2	SNOG_00543.2	no	yes	no	no	no	no	no	yes	no	1	CH445325	1243558	1247679	1243561	-	1247679	1243558:1243970, 1244027:1246093, 1246125:1246922, 1246967:1247611, 1247664:1247679
545	2	SNOG_00545.2	no	yes	no	no	no	no	no	yes	no	1	CH445325	1249647	1251310	1251307	+	1249647	1249647:1249827, 1250059:1250350, 1250404:1250626, 1250687:1251310
546	2	SNOG_00546.2	yes	yes	no	no	no	no	no	yes	no	1	CH445325	1251650	1252551	1251653	-	1252551	1251650:1252310, 1252358:1252551
547	1	SNOG_00547.1	no	no	no	no	no	no	no	no	no	1	CH445325	1253362	1254331	1254328	+	1253362	1253362:1253492, 1253637:1253811, 1254059:1254331
548	2	SNOG_00548.2	no	yes	no	no	no	no	no	yes	no	1	CH445325	1254442	1255833	1255830	+	1254442	1254442:1255833
549	2	SNOG_00549.2	no	yes	no	no	no	no	no	yes	no	1	CH445325	1256720	1258513	1256723	-	1258513	1256720:1257801, 1257868:1258513
550	1	SNOG_00550.1	no	no	no	no	no	no	no	no	no	1	CH445325	1260183	1260470	1260467	+	1260183	1260183:1260204, 1260241:1260470
551	2	SNOG_00551.2	no	yes	no	no	no	no	no	yes	no	1	CH445325	1260629	1262620	1262617	+	1260629	1260629:1260784, 1260843:1260940, 1261093:1261208, 1261258:1261650, 1261749:1262620
553	2	SNOG_00553.2	yes	yes	yes	yes	yes	no	no	yes	no	1	CH445325	1262971	1264006	1263133	-	1263399	1262971:1263753, 1263807:1263865, 1263927:1264006	212	47	2	2
555	2	SNOG_00555.2	yes	yes	no	no	no	no	no	yes	no	1	CH445325	1264239	1268275	1268057	+	1264239	1264239:1264782, 1264829:1265428, 1265490:1266443, 1266537:1266633, 1266834:1266895, 1267191:1267232, 1267296:1267668, 1267736:1267945, 1267997:1268275
556	1	SNOG_00556.1	no	no	no	no	no	no	no	no	no	1	CH445325	1268258	1268589	1268261	-	1268589	1268258:1268395, 1268449:1268589
557	2	SNOG_00557.2	yes	yes	no	no	no	no	no	yes	no	1	CH445325	1269429	1270627	1270397	+	1269429	1269429:1270627
558	2	SNOG_00558.2	no	yes	no	no	no	no	no	yes	no	1	CH445325	1271577	1272704	1272701	+	1271577	1271577:1272704
559	2	SNOG_00559.2	yes	yes	no	no	no	no	no	yes	no	1	CH445325	1273041	1273442	1273137	-	1273442	1273041:1273442
560	2	SNOG_00560.2	no	yes	no	no	no	no	no	yes	no	1	CH445325	1276323	1277592	1276326	-	1277592	1276323:1277465, 1277512:1277592
561	2	SNOG_00561.2	no	yes	no	no	no	no	no	no	no	1	CH445325	1278084	1279361	1279358	+	1278084	1278084:1278316, 1278485:1279361
562	2	SNOG_00562.2	no	yes	no	no	no	no	no	yes	no	1	CH445325	1284560	1285752	1285749	+	1284560	1284560:1284896, 1284947:1285252, 1285301:1285752
563	2	SNOG_00563.2	no	yes	no	no	no	no	no	yes	no	1	CH445325	1286379	1288958	1288955	+	1286379	1286379:1286426, 1286526:1287224, 1287273:1287407, 1287459:1288080, 1288174:1288958
564	1	SNOG_00564.1	no	no	no	no	no	no	no	yes	no	1	CH445325	1289574	1290595	1289577	-	1290595	1289574:1290476, 1290545:1290595
565	2	SNOG_00565.2	no	yes	no	no	no	no	no	yes	no	1	CH445325	1291008	1293115	1293112	+	1291008	1291008:1291047, 1291245:1293115
566	2	SNOG_00566.2	no	yes	no	no	no	no	no	yes	no	1	CH445325	1293710	1294811	1293713	-	1294811	1293710:1293923, 1294092:1294183, 1294239:1294811
567	1	SNOG_00567.1	no	no	no	no	no	no	no	no	no	1	CH445325	1295724	1296148	1296145	+	1295724	1295724:1295754, 1295955:1296148
568	1	SNOG_00568.1	no	no	no	no	no	no	no	no	no	1	CH445325	1297118	1297695	1297121	-	1297695	1297118:1297566, 1297665:1297695
569	2	SNOG_00569.2	no	yes	no	no	no	no	no	yes	no	1	CH445325	1297852	1299075	1299072	+	1297852	1297852:1299075
570	2	SNOG_00570.2	no	yes	no	no	no	no	no	yes	no	1	CH445325	1299424	1302611	1299427	-	1302611	1299424:1300430, 1300566:1302038, 1302086:1302611
571	2	SNOG_00571.2	no	yes	no	no	no	no	no	yes	no	1	CH445325	1303441	1303769	1303766	+	1303441	1303441:1303490, 1303574:1303769
572	2	SNOG_00572.2	no	yes	no	no	no	no	no	yes	no	1	CH445325	1304133	1305699	1304136	-	1305699	1304133:1305064, 1305114:1305699
574	2	SNOG_00574.2	no	yes	yes	no	no	no	no	yes	no	1	CH445325	1306795	1309202	1309199	+	1306795	1306795:1307508, 1307556:1308219, 1308393:1308648, 1308779:1309202
575	2	SNOG_00575.2	yes	yes	no	no	no	no	no	yes	no	1	CH445325	1309676	1310797	1309832	-	1310797	1309676:1310379, 1310427:1310743, 1310784:1310797
576	1	SNOG_00576.1	no	no	no	no	no	no	no	no	no	1	CH445325	1311048	1311334	1311051	-	1311334	1311048:1311131, 1311209:1311334
577	1	SNOG_00577.1	no	no	no	no	no	no	no	yes	no	1	CH445325	1313059	1314205	1314202	+	1313059	1313059:1314117, 1314152:1314205
578	1	SNOG_00578.1	no	no	no	no	no	no	no	no	no	1	CH445325	1315255	1316238	1315258	-	1316238	1315255:1315385, 1315443:1315515, 1315569:1315839, 1315898:1316238
579	2	SNOG_00579.2	no	yes	no	no	no	no	no	yes	no	1	CH445325	1317276	1318811	1317279	-	1318811	1317276:1317875, 1317924:1318811
580	2	SNOG_00580.2	no	yes	no	no	no	no	no	yes	no	1	CH445325	1319628	1320723	1319631	-	1320723	1319628:1320277, 1320363:1320558, 1320655:1320723
581	2	SNOG_00581.2	no	yes	no	no	no	no	no	no	no	1	CH445325	1322687	1323355	1323352	+	1322687	1322687:1323355
583	2	SNOG_00583.2	no	yes	no	no	no	no	no	yes	no	1	CH445325	1324216	1326751	1326748	+	1324216	1324216:1325134, 1325208:1326215, 1326642:1326751
584	2	SNOG_00584.2	no	yes	no	no	no	no	no	yes	no	1	CH445325	1327807	1329061	1329058	+	1327807	1327807:1328023, 1328085:1328219, 1328289:1329061
585	2	SNOG_00585.2	no	yes	no	no	no	no	no	yes	no	1	CH445325	1329317	1330992	1329320	-	1330992	1329317:1329673, 1329971:1330876, 1330951:1330992
586	1	SNOG_00586.1	no	no	no	no	no	no	no	yes	no	1	CH445325	1332729	1334420	1334417	+	1332729	1332729:1334420
587	2	SNOG_00587.2	yes	no	no	no	no	no	no	yes	no	1	CH445325	1335064	1337011	1335067	-	1337011	1335064:1336750, 1336785:1337011
588	2	SNOG_00588.2	no	yes	no	no	no	no	no	yes	no	1	CH445325	1337386	1338318	1337389	-	1338318	1337386:1338318
589	2	SNOG_00589.2	no	yes	no	no	no	no	no	yes	no	1	CH445325	1339097	1340179	1339100	-	1340179	1339097:1340179
590	2	SNOG_00590.2	no	yes	no	no	no	no	no	yes	no	1	CH445325	1341759	1343960	1341762	-	1343960	1341759:1343583, 1343635:1343960
591	1	SNOG_00591.1	no	no	no	no	no	no	no	no	no	1	CH445325	1344475	1345091	1345088	+	1344475	1344475:1344665, 1344707:1345091
592	2	SNOG_00592.2	no	yes	yes	yes	no	no	no	yes	no	1	CH445325	1346567	1348288	1348285	+	1346567	1346567:1346881, 1346935:1347392, 1347442:1348288	77	1.2e-05	3	1	1	1
593	2	SNOG_00593.2	no	yes	no	no	no	no	no	yes	no	1	CH445325	1348633	1349328	1348636	-	1349328	1348633:1349328
594	2	SNOG_00594.2	no	yes	no	no	no	no	no	yes	no	1	CH445325	1349857	1350399	1350396	+	1349857	1349857:1350399
595	2	SNOG_00595.2	no	yes	no	no	no	no	no	yes	no	1	CH445325	1351461	1353598	1351578	-	1353598	1351461:1351462, 1351577:1351756, 1351880:1352045, 1352190:1353273, 1353348:1353598
596	2	SNOG_00596.2	yes	no	no	no	no	no	no	yes	no	1	CH445325	1353932	1354650	1354067	-	1354650	1353932:1354362, 1354545:1354650
597	2	SNOG_00597.2	no	yes	no	no	no	no	no	yes	no	1	CH445325	1354951	1358132	1358129	+	1354951	1354951:1355019, 1355130:1355885, 1355976:1358132
598	2	SNOG_00598.2	no	yes	no	no	no	no	no	yes	no	1	CH445325	1361335	1362266	1362263	+	1361335	1361335:1361848, 1362178:1362266
599	1	SNOG_00599.1	no	no	no	no	no	no	no	no	no	1	CH445325	1363975	1364315	1364312	+	1363975	1363975:1364183, 1364216:1364315
600	1	SNOG_00600.1	no	no	no	no	no	no	no	yes	no	1	CH445325	1366656	1368460	1366659	-	1368460	1366656:1366724, 1366790:1367752, 1367861:1368460
601	1	SNOG_00601.1	no	no	no	no	no	no	no	no	no	1	CH445325	1368480	1368973	1368483	-	1368973	1368480:1368673, 1368721:1368793, 1368920:1368973
602	2	SNOG_00602.2	no	yes	no	no	no	no	no	yes	no	1	CH445325	1369390	1372845	1369393	-	1372845	1369390:1372845
603	1	SNOG_00603.1	no	no	no	no	no	no	no	no	no	1	CH445325	1372978	1373639	1372981	-	1373639	1372978:1373241, 1373351:1373512, 1373610:1373639
604	2	SNOG_00604.2	yes	yes	yes	no	no	no	no	yes	no	1	CH445325	1374951	1377417	1377255	+	1374951	1374951:1375070, 1375115:1375356, 1375407:1376637, 1376692:1377417
605	2	SNOG_00605.2	yes	yes	yes	yes	yes	no	no	yes	no	1	CH445325	1377603	1378891	1377874	-	1378745	1377603:1378530, 1378638:1378891	50	0.0016	2	1	2	1
606	2	SNOG_00606.2	no	yes	no	no	no	no	no	yes	no	1	CH445325	1380123	1381505	1380126	-	1381505	1380123:1380145, 1380201:1380950, 1381000:1381388, 1381441:1381505
607	1	SNOG_00607.1	no	no	no	no	no	no	no	yes	no	1	CH445325	1383234	1384153	1384150	+	1383234	1383234:1383396, 1383720:1384153
608	1	SNOG_00608.1	no	no	no	no	no	no	no	yes	no	1	CH445325	1385414	1386077	1385417	-	1386077	1385414:1385886, 1385948:1386077
609	2	SNOG_00609.2	no	yes	no	no	no	no	no	yes	no	1	CH445325	1386129	1387130	1386132	-	1387130	1386129:1387130
610	2	SNOG_00610.2	no	yes	no	no	no	no	no	yes	no	1	CH445325	1387947	1389509	1387950	-	1389509	1387947:1389509
611	2	SNOG_00611.2	no	yes	no	no	no	no	no	yes	no	1	CH445325	1391500	1393363	1391503	-	1393363	1391500:1391691, 1391740:1392161, 1392292:1392685, 1392736:1393115, 1393171:1393363
612	2	SNOG_00612.2	no	yes	no	no	no	no	no	yes	no	1	CH445325	1394328	1396137	1394331	-	1396137	1394328:1395786, 1395839:1396137
613	2	SNOG_00613.2	no	yes	no	no	no	no	no	yes	no	1	CH445325	1398377	1400274	1398380	-	1400274	1398377:1398775, 1398824:1399100, 1399153:1399534, 1399591:1399630, 1399649:1399903, 1399951:1400274
614	1	SNOG_00614.1	no	no	no	no	no	no	no	yes	no	1	CH445325	1400823	1402475	1402472	+	1400823	1400823:1400854, 1400909:1402475
615	2	SNOG_00615.2	no	yes	no	no	no	no	no	yes	no	1	CH445325	1403405	1404539	1404536	+	1403405	1403405:1403557, 1403613:1404539
616	2	SNOG_00616.2	yes	yes	no	no	no	no	no	yes	no	1	CH445325	1405512	1406945	1406626	+	1405512	1405512:1405614, 1405674:1406195, 1406260:1406348, 1406402:1406945
617	2	SNOG_00617.2	no	yes	no	no	no	no	no	yes	no	1	CH445325	1407482	1408498	1408495	+	1407482	1407482:1407729, 1407790:1408498
618	1	SNOG_00618.1	no	no	no	no	no	no	no	yes	no	1	CH445325	1408606	1410157	1408609	-	1410157	1408606:1409417, 1409451:1409639, 1409689:1410055, 1410125:1410157
619	1	SNOG_00619.1	no	no	no	no	no	no	no	no	no	1	CH445325	1410957	1411358	1411355	+	1410957	1410957:1411011, 1411228:1411358
620	1	SNOG_00620.1	no	no	no	no	no	no	no	yes	no	1	CH445325	1411485	1412060	1412057	+	1411485	1411485:1411719, 1411768:1411853, 1411899:1412060
621	1	SNOG_00621.1	no	no	no	no	no	no	no	yes	no	1	CH445325	1412069	1413861	1413858	+	1412069	1412069:1412220, 1412279:1412999, 1413022:1413861
622	2	SNOG_00622.2	no	yes	no	no	no	no	no	yes	no	1	CH445325	1415012	1416235	1416232	+	1415012	1415012:1416235
623	2	SNOG_00623.2	no	yes	no	no	no	no	no	yes	no	1	CH445325	1417821	1419827	1419824	+	1417821	1417821:1418849, 1419105:1419827
624	2	SNOG_00624.2	no	yes	no	no	no	no	no	yes	no	1	CH445325	1419958	1420899	1419961	-	1420899	1419958:1420899
625	2	SNOG_00625.2	no	yes	no	no	no	no	no	yes	no	1	CH445325	1422120	1424130	1422123	-	1424130	1422120:1423025, 1423072:1424130
626	2	SNOG_00626.2	no	yes	no	no	no	no	no	yes	no	1	CH445325	1424172	1424638	1424175	-	1424638	1424172:1424361, 1424427:1424638
627	2	SNOG_00627.2	no	yes	yes	yes	no	no	no	yes	no	1	CH445325	1425312	1427711	1425315	-	1427711	1425312:1425942, 1425991:1427711	93	1.3e-05	7	7	2	2
628	1	SNOG_00628.1	no	no	no	no	no	no	no	no	no	1	CH445325	1435987	1436555	1435990	-	1436555	1435987:1436358, 1436523:1436555
629	1	SNOG_00629.1	no	no	no	no	no	no	no	no	no	1	CH445325	1436593	1436913	1436596	-	1436913	1436593:1436692, 1436777:1436913
630	1	SNOG_00630.1	no	no	no	no	no	no	no	yes	no	1	CH445325	1437238	1437615	1437612	+	1437238	1437238:1437417, 1437601:1437615
631	2	SNOG_00631.2	no	yes	no	no	no	no	no	yes	no	1	CH445325	1437978	1438982	1437981	-	1438982	1437978:1438982
632	2	SNOG_00632.2	no	yes	no	no	no	no	no	no	no	1	CH445325	1444075	1445134	1445131	+	1444075	1444075:1444462, 1444914:1445134
633	1	SNOG_00633.1	no	no	no	no	no	no	no	no	no	1	CH445325	1444877	1445255	1444880	-	1445255	1444877:1445098, 1445175:1445255
634	2	SNOG_00634.2	no	yes	no	no	no	no	no	yes	no	1	CH445325	1445817	1447520	1445820	-	1447520	1445817:1446796, 1446847:1447227, 1447283:1447520
635	1	SNOG_00635.1	no	no	no	no	no	no	no	no	no	1	CH445325	1448239	1448883	1448242	-	1448883	1448239:1448761, 1448861:1448883
636	1	SNOG_00636.1	no	no	no	no	no	no	no	no	no	1	CH445325	1449020	1450505	1449023	-	1450505	1449020:1449221, 1449331:1449527, 1449575:1450223, 1450286:1450424, 1450499:1450505
637	2	SNOG_00637.2	no	yes	no	no	no	no	no	yes	no	1	CH445325	1451621	1452873	1452870	+	1451621	1451621:1452261, 1452309:1452873
638	2	SNOG_00638.2	no	yes	no	no	no	no	no	yes	no	1	CH445325	1453705	1454635	1454632	+	1453705	1453705:1453723, 1453958:1454184, 1454270:1454635
639	2	SNOG_00639.2	no	yes	yes	no	no	no	no	yes	no	1	CH445325	1455747	1457573	1455750	-	1457573	1455747:1455904, 1455922:1457263, 1457301:1457573
640	2	SNOG_00640.2	no	yes	no	no	no	no	no	yes	no	1	CH445325	1458897	1459925	1458900	-	1459925	1458897:1459925
641	2	SNOG_00641.2	no	yes	no	no	no	no	no	yes	no	1	CH445325	1463001	1465462	1463004	-	1465462	1463001:1463037, 1463079:1465266, 1465354:1465462
642	2	SNOG_00642.2	yes	no	no	no	no	no	no	yes	no	1	CH445325	1465823	1466475	1465827	-	1466475	1465823:1465889, 1466047:1466475
643	2	SNOG_00643.2	no	yes	no	no	no	no	no	yes	no	1	CH445325	1466967	1467836	1466970	-	1467836	1466967:1467836
644	2	SNOG_00644.2	no	yes	no	no	no	no	no	yes	no	1	CH445325	1468242	1469822	1469819	+	1468242	1468242:1468434, 1468484:1469533, 1469587:1469822
645	2	SNOG_00645.2	no	yes	no	no	no	no	no	yes	no	1	CH445325	1470629	1471783	1471780	+	1470629	1470629:1470716, 1470767:1471224, 1471281:1471636, 1471762:1471783
646	2	SNOG_00646.2	yes	yes	no	no	no	no	no	yes	no	1	CH445325	1472072	1473516	1472185	-	1473516	1472072:1473301, 1473404:1473516
647	2	SNOG_00647.2	no	yes	no	no	no	no	no	yes	no	1	CH445325	1473702	1474608	1474605	+	1473702	1473702:1473920, 1473970:1474608
648	2	SNOG_00648.2	no	yes	no	no	no	no	no	yes	no	1	CH445325	1475418	1477873	1477870	+	1475418	1475418:1475565, 1475612:1475976, 1476226:1476344, 1476364:1477873
649	2	SNOG_00649.2	yes	yes	no	no	no	no	no	yes	no	1	CH445325	1479512	1481741	1481738	+	1479512	1479512:1479561, 1479628:1480132, 1480646:1480885, 1480960:1481458, 1481503:1481741
650	1	SNOG_00650.1	no	no	no	no	no	no	no	no	no	1	CH445325	1484636	1485109	1484639	-	1485109	1484636:1484982, 1485031:1485109
651	1	SNOG_00651.1	no	no	no	no	no	no	no	no	no	1	CH445325	1485274	1485528	1485277	-	1485528	1485274:1485308, 1485462:1485528
652	2	SNOG_00652.2	no	yes	no	no	no	no	no	no	no	1	CH445325	1486322	1487062	1486325	-	1487062	1486322:1487062
653	2	SNOG_00653.2	no	yes	no	no	no	no	no	yes	no	1	CH445325	1487248	1489362	1487251	-	1489362	1487248:1489210, 1489259:1489362
654	2	SNOG_00654.2	no	yes	yes	no	no	no	no	yes	no	1	CH445325	1489815	1492312	1489818	-	1492312	1489815:1491531, 1491579:1492312
655	2	SNOG_00655.2	no	yes	no	no	no	no	no	yes	no	1	CH445325	1492668	1493950	1493947	+	1492668	1492668:1492785, 1492941:1493950
656	2	SNOG_00656.2	no	yes	no	no	no	no	no	yes	no	1	CH445325	1494647	1495275	1494776	-	1495275	1494647:1494648, 1494775:1495077, 1495167:1495275
657	1	SNOG_00657.1	no	no	no	no	no	no	no	yes	no	1	CH445325	1496684	1497181	1497178	+	1496684	1496684:1497181
658	2	SNOG_00658.2	no	yes	no	no	no	no	no	yes	no	1	CH445325	1498322	1499695	1499692	+	1498322	1498322:1499695
659	2	SNOG_00659.2	no	yes	no	no	no	no	no	yes	no	1	CH445325	1500641	1501579	1500644	-	1501579	1500641:1501579
660	1	SNOG_00660.1	no	no	no	no	no	no	no	no	no	1	CH445325	1502627	1502936	1502933	+	1502627	1502627:1502673, 1502786:1502936
661	1	SNOG_00661.1	no	no	no	no	no	no	no	no	no	1	CH445325	1503045	1503359	1503048	-	1503359	1503045:1503196, 1503308:1503359
663	2	SNOG_00663.2	no	yes	no	no	no	no	no	yes	no	1	CH445325	1504599	1507810	1504602	-	1507810	1504599:1505631, 1505808:1506063, 1506628:1507810
664	1	SNOG_00664.1	no	no	no	no	no	no	no	no	no	1	CH445325	1509066	1509403	1509400	+	1509066	1509066:1509165, 1509270:1509403
665	2	SNOG_00665.2	no	yes	no	no	no	no	no	yes	no	1	CH445325	1510436	1511404	1511382	+	1510436	1510436:1510869, 1510919:1511279, 1511305:1511383, 1511403:1511404
666	2	SNOG_00666.2	no	yes	no	no	no	no	no	yes	no	1	CH445325	1512832	1513935	1513932	+	1512832	1512832:1512894, 1512971:1513138, 1513197:1513260, 1513335:1513424, 1513477:1513621, 1513668:1513935
667	2	SNOG_00667.2	no	yes	no	no	no	no	no	yes	no	1	CH445325	1513994	1516003	1513997	-	1516003	1513994:1516003
668	2	SNOG_00668.2	no	yes	no	no	no	no	no	yes	no	1	CH445325	1516585	1517238	1516588	-	1517238	1516585:1517238
670	2	SNOG_00670.2	yes	yes	no	no	no	no	no	yes	no	1	CH445325	1517873	1520441	1520377	+	1517873	1517873:1518872, 1519187:1519256, 1519496:1519584, 1519647:1520014, 1520069:1520441
671	2	SNOG_00671.2	no	yes	no	no	no	no	no	yes	no	1	CH445325	1520434	1521564	1520437	-	1521564	1520434:1521564
672	2	SNOG_00672.2	yes	yes	yes	yes	yes	no	no	yes	no	1	CH445325	1522480	1523623	1523480	+	1522593	1522480:1522709, 1522762:1522835, 1522889:1523623	223	8.7e-08	17	9	6	4
673	2	SNOG_00673.2	no	yes	no	no	no	no	no	yes	no	1	CH445325	1524912	1526213	1526210	+	1524912	1524912:1525479, 1525501:1526213
674	1	SNOG_00674.1	no	no	no	no	no	no	no	yes	no	1	CH445325	1526721	1528503	1526724	-	1528503	1526721:1526760, 1526896:1527072, 1527154:1527579, 1527689:1528503
675	1	SNOG_00675.1	no	no	no	no	no	no	no	no	no	1	CH445325	1529087	1529212	1529209	+	1529087	1529087:1529108, 1529136:1529212
676	2	SNOG_00676.2	no	yes	no	no	no	no	no	yes	no	1	CH445325	1530198	1532440	1530201	-	1532440	1530198:1530346, 1530453:1530760, 1530822:1532200, 1532261:1532440
677	2	SNOG_00677.2	no	yes	yes	yes	no	no	no	yes	no	1	CH445325	1533362	1534804	1533365	-	1534804	1533362:1534381, 1534432:1534532, 1534633:1534804	97	0.00014	5	4	2	2
679	2	SNOG_00679.2	yes	yes	no	no	no	no	no	yes	no	1	CH445325	1535114	1536266	1536017	+	1535114	1535114:1535565, 1535651:1535967, 1536007:1536266
680	2	SNOG_00680.2	no	yes	no	no	no	no	no	yes	no	1	CH445325	1537687	1542746	1542743	+	1537687	1537687:1538646, 1538696:1539748, 1539822:1542165, 1542355:1542746
681	1	SNOG_00681.1	no	no	no	no	no	no	no	no	no	1	CH445325	1543283	1543816	1543286	-	1543816	1543283:1543646, 1543701:1543816
682	1	SNOG_00682.1	no	no	no	no	no	no	no	no	no	1	CH445325	1545781	1546158	1546155	+	1545781	1545781:1545875, 1546092:1546158
683	2	SNOG_00683.2	no	yes	no	no	no	no	no	no	no	1	CH445325	1547039	1548309	1548306	+	1547039	1547039:1547380, 1547502:1548237, 1548287:1548309
684	1	SNOG_00684.1	no	no	no	no	no	no	no	no	no	1	CH445325	1548418	1548650	1548647	+	1548418	1548418:1548475, 1548544:1548650
685	2	SNOG_00685.2	no	yes	no	no	no	no	no	yes	no	1	CH445325	1548672	1551617	1548675	-	1551617	1548672:1551617
686	1	SNOG_00686.1	no	no	no	no	no	no	no	yes	no	1	CH445325	1552404	1553522	1553519	+	1552404	1552404:1552513, 1552571:1553522
687	1	SNOG_00687.1	no	no	no	no	no	no	no	yes	no	1	CH445325	1554569	1556410	1556407	+	1554569	1554569:1556410
689	2	SNOG_00689.2	yes	yes	yes	no	no	no	no	yes	no	1	CH445325	1557598	1563291	1557601	-	1563291	1557598:1557684, 1557738:1560148, 1560195:1560437, 1560485:1560726, 1560955:1561030, 1561084:1561148, 1561227:1561282, 1561537:1561758, 1561864:1563291
690	2	SNOG_00690.2	no	yes	no	no	no	no	no	yes	no	1	CH445325	1563591	1568776	1568773	+	1563591	1563591:1563825, 1563990:1565354, 1565598:1568083, 1568108:1568776
691	1	SNOG_00691.1	no	no	no	no	no	no	no	no	no	1	CH445325	1569030	1570213	1569033	-	1570213	1569030:1569597, 1569648:1569952, 1570001:1570213
692	2	SNOG_00692.2	no	yes	no	no	no	no	no	yes	no	1	CH445325	1571154	1571597	1571157	-	1571597	1571154:1571597
693	1	SNOG_00693.1	no	no	no	no	no	no	no	yes	no	1	CH445325	1572807	1573235	1573232	+	1572807	1572807:1572833, 1573008:1573235
694	2	SNOG_00694.2	no	yes	no	no	no	no	no	yes	no	1	CH445325	1573413	1575065	1573416	-	1575065	1573413:1574275, 1574389:1575021, 1575056:1575065
695	2	SNOG_00695.2	no	yes	no	no	no	no	no	yes	no	1	CH445325	1576807	1580456	1576810	-	1580456	1576807:1577429, 1577824:1578501, 1578715:1579664, 1579753:1580046, 1580101:1580456
696	2	SNOG_00696.2	no	yes	no	no	no	no	no	yes	no	1	CH445325	1581230	1584921	1581233	-	1584921	1581230:1583784, 1584052:1584652, 1584706:1584921
697	2	SNOG_00697.2	no	yes	no	no	no	no	no	yes	no	1	CH445325	1585524	1592718	1592715	+	1585524	1585524:1586832, 1586926:1587575, 1587879:1591840, 1591863:1592718
698	1	SNOG_00698.1	no	no	no	no	no	no	no	no	no	1	CH445325	1593079	1593340	1593082	-	1593340	1593079:1593140, 1593166:1593174, 1593295:1593340
699	2	SNOG_00699.2	no	yes	no	no	no	no	no	no	no	1	CH445325	1593735	1594680	1594677	+	1593735	1593735:1593933, 1594019:1594365, 1594417:1594680
700	2	SNOG_00700.2	no	yes	no	no	no	no	no	yes	no	1	CH445325	1595460	1595858	1595855	+	1595460	1595460:1595858
701	1	SNOG_00701.1	no	no	yes	no	no	no	no	no	no	1	CH445325	1596943	1597806	1597803	+	1596943	1596943:1597806
702	2	SNOG_00702.2	no	yes	no	no	no	no	no	no	no	1	CH445325	1598756	1599118	1599115	+	1598756	1598756:1599118
703	2	SNOG_00703.2	yes	yes	no	no	no	no	no	no	no	1	CH445325	1599498	1600315	1600312	+	1599692	1599498:1599526, 1599584:1600233, 1600279:1600315
704	2	SNOG_00704.2	yes	yes	no	no	no	no	no	yes	no	1	CH445325	1600798	1601747	1601706	+	1600813	1600798:1601747
705	2	SNOG_00705.2	no	yes	no	no	no	no	no	no	no	1	CH445325	1601773	1602395	1601776	-	1602395	1601773:1602002, 1602052:1602223, 1602333:1602395
706	2	SNOG_00706.2	yes	yes	no	yes	no	no	yes	yes	no	1	CH445325	1604297	1607914	1604342	-	1607914	1604297:1604639, 1604695:1605122, 1605173:1606509, 1606563:1606916, 1606968:1607507, 1607635:1607914	47	0.023	7	1
707	1	SNOG_00707.1	no	no	no	no	no	no	no	no	no	1	CH445325	1608179	1608782	1608182	-	1608782	1608179:1608414, 1608519:1608594, 1608717:1608782
708	2	SNOG_00708.2	yes	yes	no	no	no	no	no	yes	no	1	CH445325	1609274	1610486	1609430	-	1610476	1609274:1609739, 1609789:1610245, 1610332:1610486
709	2	SNOG_00709.2	no	yes	no	no	no	no	no	yes	no	1	CH445325	1611314	1613055	1613052	+	1611314	1611314:1611571, 1611622:1611852, 1611904:1613055
710	2	SNOG_00710.2	no	yes	no	no	no	no	no	yes	no	1	CH445325	1613698	1615340	1615337	+	1613698	1613698:1613930, 1614103:1614756, 1614938:1615340
711	2	SNOG_00711.2	no	yes	no	no	no	no	no	yes	no	1	CH445325	1616684	1617880	1617877	+	1616684	1616684:1616982, 1617032:1617334, 1617380:1617777, 1617837:1617880
712	1	SNOG_00712.1	no	no	no	no	no	no	no	yes	no	1	CH445325	1618335	1619151	1618338	-	1619151	1618335:1618692, 1618748:1619060, 1619112:1619151
713	2	SNOG_00713.2	no	yes	no	no	no	no	no	yes	no	1	CH445325	1620334	1621878	1620337	-	1621878	1620334:1621444, 1621760:1621878
714	2	SNOG_00714.2	no	yes	yes	yes	yes	no	no	yes	no	1	CH445325	1622382	1623746	1623743	+	1622382	1622382:1622523, 1622767:1622975, 1623030:1623576, 1623625:1623746	80	6.7e-06	15	8	8	4
715	2	SNOG_00715.2	no	yes	no	no	no	no	no	yes	no	1	CH445325	1624379	1625046	1625043	+	1624379	1624379:1624479, 1624573:1624728, 1624784:1624917, 1624952:1625046
716	2	SNOG_00716.2	no	yes	no	no	no	no	no	yes	no	1	CH445325	1625593	1626996	1626993	+	1625593	1625593:1625992, 1626044:1626996
717	1	SNOG_00717.1	no	no	no	no	no	no	no	no	no	1	CH445325	1627782	1628247	1627785	-	1628247	1627782:1627985, 1628167:1628247
718	1	SNOG_00718.1	no	no	no	no	no	no	no	no	no	1	CH445325	1628249	1628531	1628528	+	1628249	1628249:1628321, 1628374:1628531
719	2	SNOG_00719.2	no	yes	yes	no	no	no	no	no	no	1	CH445325	1630705	1631912	1631909	+	1630705	1630705:1630933, 1630990:1631912
720	1	SNOG_00720.1	no	no	no	no	no	no	no	no	no	1	CH445325	1632305	1632659	1632308	-	1632659	1632305:1632463, 1632600:1632659
721	1	SNOG_00721.1	no	no	no	no	no	no	no	no	no	1	CH445325	1632888	1633096	1632891	-	1633096	1632888:1632972, 1633053:1633096
722	1	SNOG_00722.1	no	no	no	no	no	no	no	no	no	1	CH445325	1633664	1633792	1633789	+	1633664	1633664:1633714, 1633736:1633792
723	1	SNOG_00723.1	no	no	no	no	no	no	no	no	no	1	CH445325	1634275	1634452	1634278	-	1634452	1634275:1634337, 1634357:1634452
724	1	SNOG_00724.1	no	no	no	no	no	no	no	no	no	1	CH445325	1634851	1635194	1634854	-	1635194	1634851:1634954, 1635137:1635194
725	1	SNOG_00725.1	no	no	no	no	no	no	no	no	no	1	CH445325	1635569	1635898	1635572	-	1635898	1635569:1635721, 1635860:1635898
726	2	SNOG_00726.2	no	yes	no	no	no	no	no	yes	no	1	CH445325	1637575	1638258	1638255	+	1637575	1637575:1638258
727	2	SNOG_00727.2	no	yes	no	no	no	no	no	yes	no	1	CH445325	1638747	1639802	1639799	+	1638747	1638747:1638908, 1638960:1639802
728	2	SNOG_00728.2	no	yes	no	no	no	no	no	no	no	1	CH445325	1640389	1640727	1640724	+	1640389	1640389:1640727
729	2	SNOG_00729.2	no	yes	no	no	no	no	no	yes	no	1	CH445325	1641072	1642729	1641075	-	1642729	1641072:1641609, 1641792:1642729
730	2	SNOG_00730.2	yes	yes	yes	no	no	no	no	yes	no	1	CH445325	1643747	1647518	1647515	+	1643747	1643747:1647421, 1647507:1647518
731	1	SNOG_00731.1	no	no	no	no	no	no	no	yes	no	1	CH445325	1647882	1649832	1649829	+	1647882	1647882:1648337, 1648387:1648410, 1648474:1648939, 1649126:1649832
732	2	SNOG_00732.2	no	yes	no	no	no	no	no	no	no	1	CH445325	1650046	1650962	1650959	+	1650046	1650046:1650055, 1650225:1650326, 1650427:1650962
733	2	SNOG_00733.2	no	yes	no	no	no	no	no	yes	no	1	CH445325	1651145	1654083	1651148	-	1654083	1651145:1652584, 1652637:1653299, 1653348:1653764, 1653952:1654083
734	2	SNOG_00734.2	no	yes	no	no	no	no	no	yes	no	1	CH445325	1655277	1657220	1655280	-	1657220	1655277:1657220
735	1	SNOG_00735.1	no	no	no	no	no	no	no	yes	no	1	CH445325	1658128	1658635	1658131	-	1658635	1658128:1658342, 1658515:1658635
736	2	SNOG_00736.2	yes	yes	yes	no	no	no	no	yes	no	1	CH445325	1659159	1661217	1661122	+	1659311	1659159:1659437, 1659487:1659788, 1659844:1660270, 1660317:1661217
737	2	SNOG_00737.2	no	yes	no	no	no	no	no	yes	no	1	CH445325	1663230	1664378	1664375	+	1663230	1663230:1663303, 1663331:1664378
738	2	SNOG_00738.2	no	yes	no	no	no	yes	no	yes	no	1	CH445325	1665413	1666850	1666847	+	1665413	1665413:1665930, 1665986:1666850
739	2	SNOG_00739.2	yes	yes	no	no	no	no	no	yes	no	1	CH445325	1667688	1669451	1667691	-	1669451	1667688:1668841, 1668894:1669117, 1669261:1669451
740	2	SNOG_00740.2	yes	yes	no	no	no	no	no	yes	no	1	CH445325	1669506	1670543	1669550	-	1670098	1669506:1670258, 1670308:1670543
741	2	SNOG_00741.2	no	yes	no	no	no	no	no	yes	no	1	CH445325	1670810	1672149	1672146	+	1670810	1670810:1671811, 1671862:1672149
742	2	SNOG_00742.2	no	yes	yes	no	no	no	no	yes	no	1	CH445325	1672218	1676697	1672221	-	1676697	1672218:1675448, 1675498:1676161, 1676219:1676697
743	2	SNOG_00743.2	yes	yes	no	yes	yes	no	no	yes	no	1	CH445325	1677232	1677981	1677280	-	1677555	1677232:1677334, 1677383:1677704, 1677754:1677778, 1677841:1677981	44	0.017	6	2	1	1
744	1	SNOG_00744.1	no	no	yes	no	no	no	no	yes	no	1	CH445325	1678106	1681728	1681725	+	1678106	1678106:1678157, 1678197:1678623, 1678673:1680680, 1680743:1680850, 1681021:1681728
745	2	SNOG_00745.2	no	yes	no	no	no	no	no	yes	no	1	CH445325	1681838	1684964	1684961	+	1681838	1681838:1683717, 1684022:1684964
746	2	SNOG_00746.2	yes	yes	yes	no	no	no	no	yes	no	1	CH445325	1686029	1687827	1687712	+	1686029	1686029:1686115, 1686166:1686222, 1686275:1686511, 1686562:1687050, 1687098:1687827
747	2	SNOG_00747.2	no	yes	yes	no	no	no	no	yes	no	1	CH445325	1687905	1688804	1687908	-	1688804	1687905:1688804
749	2	SNOG_00749.2	no	yes	no	no	no	no	no	yes	no	1	CH445325	1689363	1694102	1689366	-	1694102	1689363:1690368, 1690959:1691046, 1691116:1692397, 1692443:1692582, 1692648:1693296, 1693559:1693690, 1694010:1694102
750	2	SNOG_00750.2	yes	yes	no	no	no	no	no	yes	no	1	CH445325	1694289	1696271	1696113	+	1694289	1694289:1694335, 1694399:1694552, 1694602:1694888, 1694936:1695284, 1695334:1696271
751	1	SNOG_00751.1	no	no	no	no	no	no	no	no	no	1	CH445325	1696446	1697309	1697306	+	1696446	1696446:1696571, 1696622:1696737, 1696793:1697112, 1697260:1697309
752	2	SNOG_00752.2	no	yes	no	no	no	no	no	yes	no	1	CH445325	1697508	1698850	1697511	-	1698850	1697508:1697642, 1697696:1698850
753	1	SNOG_00753.1	no	no	no	no	no	no	no	yes	no	1	CH445325	1698972	1699394	1698975	-	1699394	1698972:1699112, 1699193:1699236, 1699289:1699394
754	2	SNOG_00754.2	no	yes	yes	no	no	no	no	yes	no	1	CH445325	1699984	1700868	1699987	-	1700868	1699984:1700454, 1700513:1700584, 1700638:1700868
755	2	SNOG_00755.2	no	yes	no	no	no	no	no	yes	no	1	CH445325	1701595	1703196	1701598	-	1703196	1701595:1701753, 1701802:1701975, 1702024:1703103, 1703143:1703196
756	1	SNOG_00756.1	no	no	no	no	no	no	no	no	no	1	CH445325	1704275	1705873	1704278	-	1705873	1704275:1704580, 1704712:1704776, 1704830:1704854, 1705085:1705304, 1705364:1705497, 1705685:1705873
757	2	SNOG_00757.2	no	yes	yes	no	no	no	no	yes	no	1	CH445325	1706247	1709906	1706250	-	1709906	1706247:1708262, 1708581:1709906
758	1	SNOG_00758.1	no	no	no	no	no	no	no	yes	no	1	CH445325	1710762	1712098	1710765	-	1712098	1710762:1710809, 1710857:1711080, 1711130:1711800, 1711857:1711989, 1712056:1712098
759	1	SNOG_00759.1	no	no	no	no	no	no	no	no	no	1	CH445325	1712530	1712837	1712834	+	1712530	1712530:1712641, 1712728:1712837
760	1	SNOG_00760.1	no	no	no	no	no	no	no	yes	no	1	CH445325	1713179	1713987	1713182	-	1713987	1713179:1713495, 1713576:1713694, 1713956:1713987
761	2	SNOG_00761.2	no	yes	no	no	no	no	no	yes	no	1	CH445325	1714521	1715796	1714524	-	1715796	1714521:1715492, 1715581:1715796
762	1	SNOG_00762.1	no	no	no	no	no	no	no	no	no	1	CH445325	1716486	1717220	1716489	-	1717220	1716486:1716651, 1716745:1717220
763	1	SNOG_00763.1	no	no	no	no	no	no	no	no	no	1	CH445325	1720560	1720783	1720563	-	1720783	1720560:1720607, 1720709:1720783
764	2	SNOG_00764.2	no	yes	no	no	no	no	no	yes	no	1	CH445325	1721611	1724092	1724089	+	1721611	1721611:1722030, 1722116:1722359, 1722579:1724092
766	2	SNOG_00766.2	yes	yes	no	no	no	no	no	yes	no	1	CH445325	1724394	1726853	1726682	+	1724394	1724394:1724577, 1724630:1725116, 1725160:1725313, 1725411:1725608, 1725659:1726427, 1726480:1726853
767	2	SNOG_00767.2	yes	no	no	no	no	no	no	yes	no	1	CH445325	1726882	1727566	1727097	-	1727467	1726882:1727161, 1727220:1727282, 1727337:1727389, 1727442:1727566
768	1	SNOG_00768.1	no	no	no	no	no	no	no	no	no	1	CH445325	1727576	1727898	1727895	+	1727576	1727576:1727727, 1727799:1727898
769	2	SNOG_00769.2	yes	yes	no	no	no	no	no	yes	no	1	CH445325	1727714	1730059	1729764	+	1728438	1727714:1728181, 1728307:1728931, 1728981:1729594, 1729643:1730059
770	2	SNOG_00770.2	no	yes	no	no	no	no	no	yes	no	1	CH445325	1730677	1732477	1732474	+	1730677	1730677:1730740, 1730862:1732477
771	2	SNOG_00771.2	yes	yes	no	no	no	no	no	yes	no	1	CH445325	1732576	1734068	1732719	-	1734068	1732576:1733261, 1733316:1734068
772	1	SNOG_00772.1	no	no	no	no	no	no	no	no	no	1	CH445325	1738192	1738314	1738311	+	1738192	1738192:1738232, 1738257:1738314
773	1	SNOG_00773.1	no	no	no	no	no	no	no	no	no	1	CH445325	1741177	1741432	1741429	+	1741177	1741177:1741215, 1741262:1741335, 1741393:1741432
774	2	SNOG_00774.2	no	yes	no	no	no	no	no	yes	no	1	CH445325	1741898	1742844	1741901	-	1742844	1741898:1742536, 1742584:1742844
776	2	SNOG_00776.2	yes	yes	yes	yes	yes	no	no	yes	no	1	CH445325	1743600	1746772	1746530	+	1743600	1743600:1744446, 1744724:1744821, 1745031:1745214, 1745444:1745577, 1745632:1745815, 1745868:1746180, 1746227:1746772	68	6.3e-05	10	4	2	1
777	2	SNOG_00777.2	no	yes	no	no	no	no	no	yes	no	1	CH445325	1746979	1748374	1746982	-	1748374	1746979:1748000, 1748028:1748177, 1748314:1748374
778	1	SNOG_00778.1	no	no	no	no	no	no	no	yes	no	1	CH445325	1748950	1749334	1749331	+	1748950	1748950:1749272, 1749325:1749334
779	2	SNOG_00779.2	no	yes	no	no	no	no	no	yes	no	1	CH445325	1749595	1751145	1749598	-	1751145	1749595:1751145
780	2	SNOG_00780.2	no	yes	yes	yes	yes	no	no	yes	no	1	CH445325	1753379	1753986	1753983	+	1753379	1753379:1753627, 1753674:1753793, 1753825:1753986	39	0.052	21	5
781	1	SNOG_00781.1	no	no	no	no	no	no	no	yes	no	1	CH445325	1754961	1756457	1754964	-	1756457	1754961:1755431, 1755482:1755664, 1755714:1756094, 1756152:1756208, 1756257:1756457
782	1	SNOG_00782.1	no	no	no	no	no	no	no	no	no	1	CH445325	1759152	1759406	1759403	+	1759152	1759152:1759247, 1759359:1759406
783	2	SNOG_00783.2	no	yes	no	no	no	no	no	no	no	1	CH445325	1759529	1759894	1759891	+	1759529	1759529:1759894
784	1	SNOG_00784.1	no	no	no	no	no	no	no	yes	no	1	CH445325	1760422	1763076	1760425	-	1763076	1760422:1763076
785	1	SNOG_00785.1	no	no	no	no	no	no	no	yes	no	1	CH445325	1763453	1763840	1763456	-	1763840	1763453:1763578, 1763811:1763840
786	1	SNOG_00786.1	no	no	no	no	no	no	no	no	no	1	CH445325	1763843	1764795	1763846	-	1764795	1763843:1763990, 1764095:1764795
787	2	SNOG_00787.2	yes	yes	yes	yes	no	no	no	no	no	1	CH445325	1765004	1766161	1765249	-	1765984	1765004:1765588, 1765641:1765988, 1766119:1766161	388	7.6e-11	119	19	39	11
788	2	SNOG_00788.2	no	yes	no	no	no	no	no	yes	no	1	CH445325	1768299	1769462	1769459	+	1768299	1768299:1769462
789	2	SNOG_00789.2	no	yes	no	no	no	no	no	yes	no	1	CH445325	1770099	1772002	1770102	-	1772002	1770099:1770618, 1770915:1772002
790	2	SNOG_00790.2	no	yes	yes	no	no	no	no	yes	no	1	CH445325	1772818	1774065	1772821	-	1774065	1772818:1774065
791	2	SNOG_00791.2	no	yes	yes	yes	yes	no	no	yes	no	1	CH445325	1776130	1777182	1776133	-	1777182	1776130:1776551, 1776604:1776936, 1776987:1777119, 1777162:1777182	65	0.00013	24	4	2	1
794	2	SNOG_00794.2	no	yes	no	no	no	no	no	yes	no	1	CH445325	1777944	1781512	1777947	-	1781512	1777944:1778892, 1778943:1779775, 1779827:1779994, 1780040:1780284, 1780450:1781512
795	2	SNOG_00795.2	no	yes	no	no	no	no	no	yes	no	1	CH445325	1782527	1784084	1784081	+	1782527	1782527:1782688, 1782739:1783533, 1783587:1784084
796	1	SNOG_00796.1	no	no	no	no	no	no	no	yes	no	1	CH445325	1784165	1785614	1784168	-	1785614	1784165:1784475, 1784534:1784658, 1784707:1784904, 1784965:1785614
797	1	SNOG_00797.1	no	no	no	no	no	no	no	yes	no	1	CH445325	1786090	1788589	1786093	-	1788589	1786090:1786844, 1786956:1788353, 1788400:1788589
798	2	SNOG_00798.2	no	yes	no	no	no	no	no	yes	no	1	CH445325	1789023	1790535	1790532	+	1789023	1789023:1789095, 1789267:1789565, 1789624:1790535
799	2	SNOG_00799.2	no	yes	no	no	no	no	no	yes	no	1	CH445325	1791837	1792475	1791840	-	1792475	1791837:1792166, 1792434:1792475
800	1	SNOG_00800.1	no	no	no	no	no	no	no	no	no	1	CH445325	1793158	1793518	1793515	+	1793158	1793158:1793356, 1793400:1793518
801	2	SNOG_00801.2	no	yes	no	no	no	no	no	yes	no	1	CH445325	1794446	1795658	1794449	-	1795658	1794446:1794483, 1794539:1794938, 1794990:1795157, 1795209:1795380, 1795432:1795658
802	2	SNOG_00802.2	no	yes	no	no	no	no	no	yes	no	1	CH445325	1796932	1798174	1798171	+	1796932	1796932:1797043, 1797100:1797837, 1797889:1798013, 1798061:1798174
803	2	SNOG_00803.2	yes	yes	no	no	no	no	no	yes	no	1	CH445325	1798322	1800337	1798325	-	1800337	1798322:1799789, 1799847:1800337
805	2	SNOG_00805.2	no	yes	no	yes	yes	no	yes	yes	no	1	CH445325	1801618	1803459	1803456	+	1801618	1801618:1801802, 1801862:1802616, 1802672:1802744, 1802787:1803173, 1803228:1803459	63	0.00024	4	1	2	1
806	2	SNOG_00806.2	yes	yes	yes	yes	yes	no	no	yes	no	1	CH445325	1803672	1804409	1803872	-	1804409	1803672:1804145, 1804246:1804409	292	2.5e-15	14	5	2	1
807	2	SNOG_00807.2	yes	yes	no	no	no	no	no	yes	no	1	CH445325	1805598	1807038	1805891	-	1806912	1805598:1806104, 1806152:1806642, 1806694:1807038
808	1	SNOG_00808.1	no	no	no	no	no	no	no	no	no	1	CH445325	1807299	1807919	1807302	-	1807919	1807299:1807548, 1807662:1807696, 1807788:1807825, 1807901:1807919
809	2	SNOG_00809.2	no	yes	no	no	no	no	no	yes	no	1	CH445325	1810548	1811789	1811786	+	1810548	1810548:1810724, 1810794:1811697, 1811758:1811789
810	2	SNOG_00810.2	no	yes	no	no	no	no	no	yes	no	1	CH445325	1812541	1814639	1812544	-	1814639	1812541:1814470, 1814500:1814639
811	2	SNOG_00811.2	no	yes	no	no	no	no	no	yes	no	1	CH445325	1815932	1817553	1817550	+	1815932	1815932:1817129, 1817528:1817553
812	2	SNOG_00812.2	no	yes	no	no	no	no	no	yes	no	1	CH445325	1817801	1819226	1818003	-	1819226	1817801:1817963, 1818001:1818259, 1818311:1819226
813	2	SNOG_00813.2	yes	yes	no	no	no	no	no	yes	no	1	CH445325	1822082	1822970	1822746	+	1822082	1822082:1822512, 1822566:1822970
814	2	SNOG_00814.2	yes	no	no	no	no	no	no	no	no	1	CH445325	1823294	1824465	1823511	-	1824465	1823294:1823958, 1824014:1824465
815	2	SNOG_00815.2	no	yes	no	no	no	no	no	yes	no	1	CH445325	1825667	1826413	1825670	-	1826413	1825667:1826227, 1826288:1826413
816	2	SNOG_00816.2	no	yes	no	no	no	no	no	yes	no	1	CH445325	1827620	1828462	1827623	-	1828462	1827620:1828462
817	2	SNOG_00817.2	yes	yes	yes	no	no	no	no	yes	no	1	CH445325	1829498	1833344	1829671	-	1833344	1829498:1829925, 1829976:1832240, 1832292:1832836, 1832956:1833125, 1833205:1833344
818	2	SNOG_00818.2	yes	yes	no	no	no	no	no	yes	no	1	CH445325	1833841	1835282	1833984	-	1835282	1833841:1835282
819	2	SNOG_00819.2	yes	yes	yes	yes	yes	no	no	yes	no	1	CH445325	1835500	1837437	1835671	-	1837437	1835500:1836001, 1836060:1837298, 1837427:1837437	178	1.1e-07	28	16	6	5
820	2	SNOG_00820.2	yes	no	no	no	no	no	no	yes	no	1	CH445325	1838519	1839270	1839043	+	1838623	1838519:1838628, 1838707:1838746, 1838806:1838848, 1838905:1839270
821	2	SNOG_00821.2	no	yes	yes	no	no	no	no	yes	no	1	CH445325	1839388	1841778	1839391	-	1841778	1839388:1841778
822	2	SNOG_00822.2	no	yes	no	no	no	no	no	no	no	1	CH445325	1843076	1843640	1843637	+	1843076	1843076:1843192, 1843241:1843327, 1843413:1843640
823	1	SNOG_00823.1	no	no	no	no	no	no	no	no	no	1	CH445325	1843899	1844642	1844639	+	1843899	1843899:1843971, 1844267:1844387, 1844453:1844642
824	1	SNOG_00824.1	no	no	no	no	no	no	no	no	no	1	CH445325	1845705	1845838	1845835	+	1845705	1845705:1845766, 1845799:1845838
826	2	SNOG_00826.2	no	yes	no	no	no	no	no	yes	no	1	CH445325	1847110	1848951	1847113	-	1848951	1847110:1847627, 1847699:1847759, 1847968:1848951
828	2	SNOG_00828.2	yes	yes	no	no	no	no	no	yes	no	1	CH445325	1849772	1852679	1852605	+	1849772	1849772:1850856, 1851010:1851668, 1851935:1852138, 1852196:1852679
829	2	SNOG_00829.2	no	yes	no	no	no	no	no	yes	no	1	CH445325	1852876	1855427	1852879	-	1855427	1852876:1853514, 1853575:1853652, 1853672:1854001, 1854068:1854195, 1854244:1854961, 1855305:1855427
830	2	SNOG_00830.2	yes	no	no	no	no	no	no	yes	no	1	CH445325	1856991	1858351	1857113	-	1858206	1856991:1857490, 1857630:1858056, 1858133:1858351
831	2	SNOG_00831.2	no	yes	no	no	no	no	no	yes	no	1	CH445325	1859471	1861492	1859474	-	1861492	1859471:1861492
832	2	SNOG_00832.2	yes	yes	no	no	no	no	no	yes	no	1	CH445325	1862077	1862996	1862127	-	1862996	1862077:1862996
833	2	SNOG_00833.2	no	yes	no	no	no	no	no	yes	no	1	CH445325	1863765	1867484	1867481	+	1863765	1863765:1864083, 1864107:1864177, 1864221:1867484
834	1	SNOG_00834.1	no	no	no	no	no	no	no	no	no	1	CH445325	1867708	1868002	1867999	+	1867708	1867708:1867749, 1867847:1868002
835	2	SNOG_00835.2	no	yes	no	no	no	no	no	yes	no	1	CH445325	1868019	1868588	1868022	-	1868588	1868019:1868588
836	2	SNOG_00836.2	no	yes	no	no	no	no	no	yes	no	1	CH445325	1869256	1870667	1869259	-	1870667	1869256:1869494, 1869544:1870163, 1870214:1870481, 1870535:1870667
837	2	SNOG_00837.2	no	yes	no	no	no	no	no	yes	no	1	CH445325	1870880	1872964	1872961	+	1870880	1870880:1870904, 1870959:1872964
838	1	SNOG_00838.1	no	no	no	no	no	no	no	no	no	1	CH445325	1873272	1873632	1873629	+	1873272	1873272:1873317, 1873478:1873632
839	2	SNOG_00839.2	no	yes	no	no	no	no	no	yes	no	1	CH445325	1874234	1875169	1875166	+	1874234	1874234:1875169
840	1	SNOG_00840.1	no	no	no	no	no	no	no	no	no	1	CH445325	1875740	1876642	1875743	-	1876642	1875740:1876142, 1876200:1876642
841	2	SNOG_00841.2	yes	yes	no	no	no	no	no	yes	no	1	CH445325	1876994	1879018	1877226	-	1878997	1876994:1878469, 1878539:1878691, 1878745:1879018
842	2	SNOG_00842.2	yes	yes	no	no	no	no	no	yes	no	1	CH445325	1879528	1881168	1879531	-	1881168	1879528:1880916, 1880970:1881101, 1881148:1881168
843	1	SNOG_00843.1	no	no	no	no	no	no	no	no	no	1	CH445325	1881875	1882432	1882429	+	1881875	1881875:1882255, 1882316:1882432
844	2	SNOG_00844.2	no	yes	no	no	no	no	no	yes	no	1	CH445325	1882834	1883340	1883337	+	1882834	1882834:1883161, 1883186:1883340
845	1	SNOG_00845.1	no	no	no	no	no	no	no	no	no	1	CH445325	1883528	1884557	1883531	-	1884557	1883528:1883978, 1884032:1884323, 1884362:1884557
846	1	SNOG_00846.1	no	no	no	no	no	no	no	no	no	1	CH445325	1884793	1885003	1884796	-	1885003	1884793:1884861, 1884959:1885003
847	2	SNOG_00847.2	no	yes	no	no	no	no	no	no	no	1	CH445325	1885664	1887469	1885667	-	1887469	1885664:1886430, 1886533:1887469
848	2	SNOG_00848.2	yes	yes	yes	yes	yes	no	no	yes	no	1	CH445325	1887907	1888601	1888034	-	1888534	1887907:1888083, 1888136:1888427, 1888475:1888601	755	1e-13	67	9	31	6
849	2	SNOG_00849.2	no	yes	no	no	no	no	no	yes	no	1	CH445325	1893466	1894488	1894485	+	1893466	1893466:1894488
850	1	SNOG_00850.1	no	no	no	no	no	no	no	no	no	1	CH445325	1894726	1894901	1894729	-	1894901	1894726:1894863, 1894881:1894901
851	2	SNOG_00851.2	yes	no	no	no	no	no	no	no	no	1	CH445325	1895125	1895930	1895892	+	1895383	1895125:1895472, 1895523:1895613, 1895658:1895687, 1895739:1895765, 1895816:1895930
852	1	SNOG_00852.1	no	no	no	no	no	no	no	no	no	1	CH445325	1896025	1896802	1896799	+	1896025	1896025:1896056, 1896274:1896802
853	2	SNOG_00853.2	no	yes	no	no	no	no	no	yes	no	1	CH445325	1896837	1899075	1899072	+	1896837	1896837:1897934, 1897981:1899075
854	1	SNOG_00854.1	no	no	no	no	no	no	no	yes	no	1	CH445325	1899808	1900629	1899811	-	1900629	1899808:1900295, 1900359:1900629
855	2	SNOG_00855.2	no	yes	no	no	no	no	no	yes	no	1	CH445325	1900834	1901577	1901574	+	1900834	1900834:1901323, 1901351:1901577
856	1	SNOG_00856.1	no	no	no	no	no	no	no	yes	no	1	CH445325	1902400	1903873	1903870	+	1902400	1902400:1902428, 1902479:1902519, 1902575:1903171, 1903338:1903433, 1903498:1903588, 1903738:1903873
859	2	SNOG_00859.2	no	yes	no	no	no	no	no	yes	no	1	CH445325	1904118	1910008	1910005	+	1904118	1904118:1904262, 1904322:1904976, 1905273:1905318, 1905372:1906356, 1906869:1907122, 1907175:1908652, 1908703:1910008
861	2	SNOG_00861.2	no	yes	yes	no	no	no	no	yes	no	1	CH445325	1910339	1913625	1910342	-	1913625	1910339:1910853, 1910870:1911082, 1911134:1911212, 1911479:1911523, 1911977:1912206, 1912260:1912533, 1912598:1912899, 1913037:1913625
862	2	SNOG_00862.2	no	yes	no	no	no	no	no	yes	no	1	CH445325	1917014	1917250	1917247	+	1917014	1917014:1917250
863	2	SNOG_00863.2	no	yes	no	no	no	no	no	yes	no	1	CH445325	1918455	1920619	1918458	-	1920619	1918455:1920473, 1920524:1920619
865	2	SNOG_00865.2	no	yes	yes	yes	yes	no	no	yes	no	1	CH445325	1922309	1925704	1922312	-	1925704	1922309:1923935, 1923967:1924142, 1924250:1925136, 1925185:1925379, 1925647:1925704	83	3.3e-06	15	5	3	2
866	2	SNOG_00866.2	no	yes	no	no	no	no	no	no	no	1	CH445325	1928587	1928817	1928814	+	1928587	1928587:1928817
867	1	SNOG_00867.1	no	no	no	no	no	no	no	no	no	1	CH445325	1929080	1929268	1929083	-	1929268	1929080:1929143, 1929201:1929268
868	1	SNOG_00868.1	no	no	no	no	no	no	no	no	no	1	CH445325	1929905	1930486	1929908	-	1930486	1929905:1930486
869	2	SNOG_00869.2	no	yes	no	no	no	no	no	yes	no	1	CH445325	1931704	1933862	1933859	+	1931704	1931704:1932066, 1932119:1932254, 1932309:1932666, 1932719:1932801, 1932855:1932963, 1933068:1933304, 1933352:1933862
870	2	SNOG_00870.2	no	yes	no	no	no	no	no	yes	no	1	CH445325	1935938	1938093	1938090	+	1935938	1935938:1937921, 1938032:1938093
871	2	SNOG_00871.2	no	yes	no	no	no	no	no	yes	no	1	CH445325	1938373	1938981	1938376	-	1938981	1938373:1938981
872	2	SNOG_00872.2	no	yes	no	no	no	no	no	yes	no	1	CH445325	1939465	1940300	1940297	+	1939465	1939465:1939518, 1939641:1940300
873	2	SNOG_00873.2	no	yes	no	no	no	no	no	yes	no	1	CH445325	1941069	1941944	1941072	-	1941944	1941069:1941944
874	1	SNOG_00874.1	no	no	no	no	no	no	no	yes	no	1	CH445325	1942326	1942798	1942329	-	1942798	1942326:1942402, 1942453:1942516, 1942571:1942602, 1942657:1942798
875	2	SNOG_00875.2	no	yes	no	no	no	no	no	yes	no	1	CH445325	1943301	1945141	1945138	+	1943301	1943301:1944027, 1944127:1944445, 1944991:1945141
876	2	SNOG_00876.2	no	yes	no	no	no	no	no	yes	no	1	CH445325	1944742	1946140	1944745	-	1946140	1944742:1945403, 1945513:1946007, 1946095:1946140
877	2	SNOG_00877.2	yes	yes	yes	yes	no	no	no	yes	no	1	CH445325	1946557	1949042	1946793	-	1948901	1946557:1948921, 1948984:1949042	1980	3.1e-13	123	42	34	14
878	1	SNOG_00878.1	no	no	no	no	no	no	no	yes	no	1	CH445325	1949537	1950398	1950395	+	1949537	1949537:1949692, 1949724:1950398
879	2	SNOG_00879.2	no	yes	yes	no	no	no	no	yes	no	1	CH445325	1950833	1951793	1951790	+	1950833	1950833:1950976, 1951002:1951260, 1951310:1951513, 1951567:1951793
880	2	SNOG_00880.2	no	yes	no	no	no	no	no	yes	no	1	CH445325	1951863	1953005	1951866	-	1953005	1951863:1953005
881	2	SNOG_00881.2	yes	yes	no	no	no	no	no	yes	no	1	CH445325	1954176	1955953	1955950	+	1954224	1954176:1954577, 1954631:1955108, 1955160:1955953
882	2	SNOG_00882.2	no	yes	no	no	no	no	no	yes	no	1	CH445325	1957179	1958342	1958339	+	1957179	1957179:1958342
883	2	SNOG_00883.2	no	yes	no	no	no	no	no	yes	no	1	CH445325	1961565	1963895	1963892	+	1961565	1961565:1963895
884	1	SNOG_00884.1	no	no	no	no	no	no	no	no	no	1	CH445325	1964295	1964920	1964917	+	1964295	1964295:1964364, 1964447:1964469, 1964693:1964920
885	1	SNOG_00885.1	no	no	yes	no	no	no	no	no	no	1	CH445325	1965121	1965433	1965124	-	1965433	1965121:1965249, 1965287:1965433
886	2	SNOG_00886.2	no	yes	no	no	no	no	no	yes	no	1	CH445325	1965432	1966990	1966987	+	1965432	1965432:1965938, 1965992:1966990
887	1	SNOG_00887.1	no	no	no	no	no	no	no	yes	no	1	CH445325	1968156	1968947	1968159	-	1968947	1968156:1968273, 1968303:1968413, 1968466:1968947
888	2	SNOG_00888.2	no	yes	no	no	no	no	no	yes	no	1	CH445325	1971186	1972062	1971189	-	1972062	1971186:1971322, 1971346:1971896, 1971956:1972062
889	2	SNOG_00889.2	yes	no	no	no	no	no	no	yes	no	1	CH445325	1972574	1973560	1972719	-	1973560	1972574:1972760, 1972811:1973043, 1973095:1973433, 1973485:1973560
890	2	SNOG_00890.2	no	yes	no	no	no	no	no	yes	no	1	CH445325	1974416	1975323	1974419	-	1975323	1974416:1974566, 1974608:1974883, 1974938:1975323
891	1	SNOG_00891.1	no	no	no	no	no	no	no	yes	no	1	CH445325	1975739	1977215	1975742	-	1977215	1975739:1976965, 1977023:1977070, 1977123:1977215
892	2	SNOG_00892.2	no	yes	no	no	no	no	no	yes	no	1	CH445325	1981432	1982530	1982527	+	1981432	1981432:1982091, 1982177:1982530
893	1	SNOG_00893.1	no	no	no	no	no	no	no	no	no	1	CH445325	1982917	1983931	1983928	+	1982917	1982917:1983094, 1983165:1983366, 1983666:1983817, 1983852:1983931
894	2	SNOG_00894.2	no	yes	no	no	no	no	no	no	no	1	CH445325	1984004	1984791	1984788	+	1984004	1984004:1984439, 1984679:1984791
895	1	SNOG_00895.1	no	no	no	no	no	no	no	no	no	1	CH445325	1984804	1984973	1984807	-	1984973	1984804:1984861, 1984888:1984973
896	2	SNOG_00896.2	yes	yes	yes	no	no	no	no	yes	no	1	CH445325	1985727	1987653	1987496	+	1985727	1985727:1986406, 1986457:1986583, 1986618:1987238, 1987302:1987653
897	2	SNOG_00897.2	no	yes	no	no	no	no	no	yes	no	1	CH445325	1987695	1991107	1987698	-	1991107	1987695:1987931, 1988005:1988600, 1988629:1990497, 1990546:1991107
898	2	SNOG_00898.2	no	yes	yes	no	no	no	no	yes	no	1	CH445325	1991739	1992993	1992990	+	1991739	1991739:1991771, 1991827:1992993
899	2	SNOG_00899.2	yes	yes	yes	no	no	no	no	yes	no	1	CH445325	1993666	1995345	1995283	+	1993666	1993666:1993686, 1993759:1993846, 1993898:1994476, 1994496:1995345
900	1	SNOG_00900.1	no	no	no	no	no	no	no	yes	no	1	CH445325	1995351	1997032	1995354	-	1997032	1995351:1996849, 1997014:1997032
901	2	SNOG_00901.2	yes	yes	yes	yes	no	no	no	yes	no	1	CH445325	1997161	1998294	1997358	-	1998143	1997161:1998294	80	0.0004	16	8	2	2
902	2	SNOG_00902.2	no	yes	no	no	no	no	no	yes	no	1	CH445325	1999883	2001383	2001380	+	1999883	1999883:1999933, 1999980:2000169, 2000350:2001099, 2001268:2001383
903	2	SNOG_00903.2	no	yes	no	no	no	no	no	yes	no	1	CH445325	2002333	2003268	2002336	-	2003268	2002333:2003268
904	2	SNOG_00904.2	no	yes	no	no	no	no	no	yes	no	1	CH445325	2003336	2005638	2005635	+	2003336	2003336:2003477, 2003531:2003570, 2003613:2005638
905	2	SNOG_00905.2	no	yes	no	no	no	no	no	yes	no	1	CH445325	2007094	2008559	2008556	+	2007094	2007094:2007278, 2007327:2007896, 2008157:2008559
906	1	SNOG_00906.1	no	no	no	no	no	no	no	no	no	1	CH445325	2007962	2008513	2007965	-	2008513	2007962:2007991, 2008178:2008513
907	1	SNOG_00907.1	no	no	no	no	no	no	no	no	no	1	CH445325	2009094	2009299	2009097	-	2009299	2009094:2009212, 2009257:2009299
908	1	SNOG_00908.1	no	no	yes	no	no	no	no	yes	no	1	CH445325	2010450	2011845	2011842	+	2010450	2010450:2011690, 2011797:2011845
909	2	SNOG_00909.2	no	yes	no	no	no	no	no	yes	no	1	CH445325	2016296	2018451	2016299	-	2018451	2016296:2016763, 2016797:2017068, 2017151:2017783, 2018349:2018451
910	1	SNOG_00910.1	no	no	no	no	no	no	no	no	no	1	CH445325	2019081	2019402	2019399	+	2019081	2019081:2019137, 2019253:2019402
911	2	SNOG_00911.2	no	yes	yes	no	no	no	no	yes	no	1	CH445325	2019512	2021520	2019515	-	2021520	2019512:2019787, 2019836:2019908, 2019962:2020567, 2020617:2021351, 2021489:2021520
912	1	SNOG_00912.1	no	no	no	no	no	no	no	no	no	1	CH445325	2022340	2022595	2022343	-	2022595	2022340:2022391, 2022465:2022595
913	1	SNOG_00913.1	no	no	no	no	no	no	no	no	no	1	CH445325	2024475	2026577	2024478	-	2026577	2024475:2025310, 2025561:2025861, 2025924:2026577
914	1	SNOG_00914.1	no	no	no	no	no	no	no	yes	no	1	CH445325	2027643	2028544	2027646	-	2028544	2027643:2027992, 2028042:2028409, 2028459:2028544
915	1	SNOG_00915.1	no	no	no	no	no	no	no	yes	no	1	CH445325	2030122	2031351	2031348	+	2030122	2030122:2031351
916	2	SNOG_00916.2	no	yes	no	no	no	no	no	yes	no	1	CH445325	2030941	2033216	2030944	-	2033216	2030941:2031311, 2031482:2032105, 2032178:2032252, 2032304:2033216
917	2	SNOG_00917.2	no	yes	no	no	no	no	no	yes	no	1	CH445325	2034286	2038239	2038236	+	2034286	2034286:2035951, 2036066:2038239
918	2	SNOG_00918.2	no	yes	no	no	no	no	no	yes	no	1	CH445325	2038502	2041166	2038505	-	2041166	2038502:2039805, 2039969:2041166
919	2	SNOG_00919.2	no	yes	no	no	no	no	no	yes	no	1	CH445325	2041370	2042942	2042939	+	2041370	2041370:2041852, 2041932:2042942
920	2	SNOG_00920.2	no	yes	no	no	no	no	no	yes	no	1	CH445325	2044285	2045954	2045951	+	2044285	2044285:2044335, 2044782:2045954
921	2	SNOG_00921.2	no	yes	no	no	no	no	no	yes	no	1	CH445325	2046390	2048564	2046393	-	2048564	2046390:2047332, 2047543:2047924, 2047949:2048335, 2048537:2048564
922	2	SNOG_00922.2	yes	yes	no	no	no	no	no	yes	no	1	CH445325	2049080	2050151	2050046	+	2049080	2049080:2049114, 2049263:2050151
923	1	SNOG_00923.1	no	no	no	no	no	no	no	yes	no	1	CH445325	2050153	2051364	2050156	-	2051364	2050153:2051364
924	2	SNOG_00924.2	yes	yes	no	no	no	no	no	yes	no	1	CH445325	2052126	2053073	2052898	+	2052276	2052126:2052568, 2052625:2053073
926	2	SNOG_00926.2	no	yes	yes	yes	yes	no	no	yes	no	1	CH445325	2053090	2055508	2053093	-	2055508	2053090:2053523, 2054028:2054311, 2054357:2055419, 2055466:2055508	87	1.4e-06	14	2	2	1
927	2	SNOG_00927.2	no	yes	yes	no	no	no	no	yes	no	1	CH445325	2056170	2056463	2056460	+	2056170	2056170:2056463
928	2	SNOG_00928.2	no	yes	no	no	no	no	no	yes	yes	1	CH445325	2057011	2058448	2057014	-	2058448	2057011:2057247, 2057438:2058448
929	1	SNOG_00929.1	no	no	no	no	no	no	no	no	no	1	CH445325	2059786	2060997	2059789	-	2060997	2059786:2060997
930	2	SNOG_00930.2	no	yes	yes	no	no	no	no	yes	no	1	CH445325	2061576	2065333	2065330	+	2061576	2061576:2061843, 2062064:2064610, 2064660:2065333
931	2	SNOG_00931.2	no	yes	no	no	no	no	no	yes	no	1	CH445325	2065737	2067413	2067410	+	2065737	2065737:2065761, 2065984:2067413
932	2	SNOG_00932.2	yes	yes	no	no	no	no	no	yes	no	1	CH445325	2067511	2069410	2067556	-	2069410	2067511:2069140, 2069199:2069410
933	2	SNOG_00933.2	yes	yes	no	no	no	no	no	yes	no	1	CH445325	2069722	2070404	2069762	-	2070319	2069722:2070404
934	1	SNOG_00934.1	no	no	no	no	no	no	no	no	no	1	CH445325	2070749	2071011	2071008	+	2070749	2070749:2070770, 2070797:2071011
935	2	SNOG_00935.2	no	yes	no	no	no	no	no	yes	no	1	CH445325	2071155	2072378	2072375	+	2071155	2071155:2072378
936	2	SNOG_00936.2	no	yes	no	no	no	no	no	yes	no	1	CH445325	2072472	2073412	2072475	-	2073412	2072472:2072671, 2072689:2072764, 2072816:2073412
937	2	SNOG_00937.2	yes	yes	no	no	no	no	no	yes	no	1	CH445325	2073615	2075566	2073850	-	2075566	2073615:2073858, 2073916:2075455, 2075523:2075566
938	2	SNOG_00938.2	no	yes	no	no	no	no	no	yes	no	1	CH445325	2076041	2077687	2076044	-	2077687	2076041:2076147, 2076194:2076490, 2076544:2077687
939	2	SNOG_00939.2	yes	yes	yes	no	no	no	no	yes	no	1	CH445325	2078388	2080328	2078616	-	2080328	2078388:2079276, 2079344:2079494, 2079542:2079669, 2079718:2080101, 2080249:2080328
940	2	SNOG_00940.2	no	yes	no	no	no	no	no	yes	no	1	CH445325	2081094	2082846	2082843	+	2081094	2081094:2081531, 2081905:2082846
941	2	SNOG_00941.2	no	yes	no	no	no	no	no	yes	no	1	CH445325	2083360	2084468	2083363	-	2084468	2083360:2083737, 2083813:2084256, 2084313:2084468
942	1	SNOG_00942.1	no	no	no	no	no	no	no	no	no	1	CH445325	2084665	2085615	2085612	+	2084665	2084665:2084784, 2084916:2084945, 2085077:2085355, 2085481:2085615
943	2	SNOG_00943.2	no	yes	no	no	no	no	no	yes	no	1	CH445325	2086341	2087670	2086344	-	2087670	2086341:2086780, 2086830:2087670
944	1	SNOG_00944.1	no	no	no	no	no	no	no	no	no	1	CH445325	2090258	2091064	2091061	+	2090258	2090258:2090362, 2090387:2091064
946	2	SNOG_00946.2	yes	yes	no	no	no	no	no	yes	no	1	CH445325	2092212	2095709	2095706	+	2092212	2092212:2093505, 2093523:2093579, 2093944:2094098, 2094162:2095098, 2095146:2095316, 2095366:2095709
947	2	SNOG_00947.2	yes	yes	no	no	no	no	no	yes	no	1	CH445325	2096043	2097127	2096107	-	2096973	2096043:2097127
949	2	SNOG_00949.2	no	yes	no	no	no	no	no	yes	no	1	CH445325	2098850	2102809	2102806	+	2098850	2098850:2100095, 2101113:2101219, 2101281:2101679, 2101737:2102261, 2102315:2102809
950	2	SNOG_00950.2	yes	yes	no	no	no	no	no	yes	no	1	CH445325	2103025	2104572	2103028	-	2104572	2103025:2104107, 2104156:2104572
951	2	SNOG_00951.2	yes	no	no	no	no	no	no	yes	no	1	CH445325	2104817	2105393	2105288	+	2104881	2104817:2105165, 2105217:2105393
952	2	SNOG_00952.2	yes	yes	no	no	no	no	no	yes	no	1	CH445325	2105740	2107970	2107936	+	2105740	2105740:2106745, 2106798:2107970
953	2	SNOG_00953.2	yes	yes	yes	yes	yes	no	no	no	no	1	CH445325	2108179	2109283	2108256	-	2109283	2108179:2108716, 2108769:2108877, 2108981:2109283	43	3.7	7	4
954	2	SNOG_00954.2	no	yes	no	no	no	no	no	yes	no	1	CH445325	2111242	2112106	2112103	+	2111242	2111242:2111659, 2111841:2112106
955	2	SNOG_00955.2	no	yes	no	no	no	no	no	yes	no	1	CH445325	2113391	2116465	2116462	+	2113391	2113391:2115269, 2115420:2116465
956	1	SNOG_00956.1	no	no	yes	yes	no	no	no	yes	no	1	CH445325	2116751	2117447	2116754	-	2117447	2116751:2117117, 2117149:2117447	46	0.013	1	1	1	1
957	1	SNOG_00957.1	no	no	no	no	no	no	no	no	no	1	CH445325	2118028	2118191	2118031	-	2118191	2118028:2118101, 2118155:2118191
958	2	SNOG_00958.2	no	yes	no	no	no	no	no	yes	no	1	CH445325	2118866	2119583	2118869	-	2119583	2118866:2119284, 2119304:2119583
959	2	SNOG_00959.2	yes	yes	no	no	no	no	no	yes	no	1	CH445325	2119877	2121046	2121014	+	2119877	2119877:2120058, 2120111:2120179, 2120196:2120459, 2120510:2121046
960	2	SNOG_00960.2	yes	yes	no	no	no	no	no	yes	no	1	CH445325	2121594	2122980	2121778	-	2122834	2121594:2121880, 2121939:2122340, 2122397:2122746, 2122805:2122980
961	2	SNOG_00961.2	no	yes	yes	no	no	no	no	yes	no	1	CH445325	2125339	2126790	2126787	+	2125339	2125339:2126790
962	2	SNOG_00962.2	no	yes	no	no	no	no	no	yes	no	1	CH445325	2127129	2129462	2127132	-	2129462	2127129:2127416, 2127471:2129462
963	2	SNOG_00963.2	no	yes	no	no	no	no	no	yes	no	1	CH445325	2129902	2131113	2129905	-	2131113	2129902:2130490, 2130512:2131113
964	2	SNOG_00964.2	no	yes	yes	no	no	no	no	yes	no	1	CH445325	2132043	2132839	2132836	+	2132043	2132043:2132128, 2132327:2132727, 2132772:2132839
966	2	SNOG_00966.2	no	yes	no	no	no	no	no	yes	no	1	CH445325	2133325	2134803	2134800	+	2133325	2133325:2133855, 2133910:2134155, 2134255:2134803
967	2	SNOG_00967.2	no	yes	no	no	no	no	no	yes	no	1	CH445325	2136285	2138202	2138199	+	2136285	2136285:2136492, 2136548:2137465, 2137517:2137799, 2137854:2138202
968	2	SNOG_00968.2	no	yes	no	no	no	no	no	yes	no	1	CH445325	2139557	2140747	2140744	+	2139557	2139557:2139764, 2139819:2140023, 2140094:2140162, 2140213:2140567, 2140616:2140747
969	2	SNOG_00969.2	no	yes	no	no	no	no	no	yes	no	1	CH445325	2141078	2142400	2141081	-	2142400	2141078:2142400
970	1	SNOG_00970.1	no	no	no	no	no	no	no	yes	no	1	CH445325	2143157	2144052	2144049	+	2143157	2143157:2143573, 2143672:2144052
971	2	SNOG_00971.2	no	yes	yes	yes	no	no	yes	yes	no	1	CH445325	2144458	2146125	2144461	-	2146125	2144458:2146125	103	3e-07	9	3	2	2
972	2	SNOG_00972.2	yes	no	no	no	no	no	no	no	no	1	CH445325	2146640	2148117	2146838	-	2148117	2146640:2147500, 2147548:2147879, 2147991:2148117
974	2	SNOG_00974.2	yes	yes	no	no	no	no	no	yes	no	1	CH445325	2149210	2150565	2149468	-	2150413	2149210:2149577, 2149628:2149966, 2150020:2150034, 2150089:2150105, 2150160:2150177, 2150233:2150283, 2150364:2150565
976	2	SNOG_00976.2	yes	yes	no	no	no	no	no	yes	no	1	CH445325	2151570	2153673	2153315	+	2151570	2151570:2151613, 2151661:2151819, 2151869:2151929, 2151981:2152376, 2152432:2152531, 2152579:2153673
977	1	SNOG_00977.1	no	no	no	no	no	no	no	no	no	1	CH445325	2154476	2155098	2155095	+	2154476	2154476:2154506, 2154629:2155098
978	2	SNOG_00978.2	no	yes	no	no	no	no	no	yes	no	1	CH445325	2155312	2157015	2157012	+	2155312	2155312:2155530, 2155579:2155729, 2155786:2156054, 2156104:2156399, 2156454:2156657, 2156919:2157015
979	1	SNOG_00979.1	no	no	yes	no	no	no	no	no	no	1	CH445325	2159139	2159496	2159493	+	2159139	2159139:2159179, 2159211:2159496
980	2	SNOG_00980.2	no	yes	no	no	no	no	no	yes	no	1	CH445325	2159916	2161600	2159919	-	2161600	2159916:2161192, 2161285:2161600
981	2	SNOG_00981.2	no	yes	no	no	no	no	no	yes	no	1	CH445325	2162282	2164328	2164325	+	2162282	2162282:2162509, 2162561:2162827, 2162915:2163367, 2163420:2164328
982	2	SNOG_00982.2	yes	yes	no	no	no	no	no	yes	no	1	CH445325	2164431	2165325	2164434	-	2165325	2164431:2165025, 2165225:2165325
983	2	SNOG_00983.2	yes	yes	yes	yes	yes	no	no	yes	no	1	CH445325	2166085	2166895	2166669	+	2166152	2166085:2166154, 2166319:2166356, 2166411:2166557, 2166612:2166895	50	0.017	15	2	6	2
984	2	SNOG_00984.2	no	yes	yes	yes	yes	no	no	yes	no	1	CH445325	2167571	2168817	2168814	+	2167571	2167571:2167930, 2168029:2168817	134	7.4e-08	14	8	4	3
985	2	SNOG_00985.2	yes	yes	yes	yes	yes	no	no	yes	no	1	CH445325	2169041	2170002	2169215	-	2169988	2169041:2169392, 2169444:2169677, 2169749:2169847, 2169924:2170002	73	0.0005	21	6	11	3
986	2	SNOG_00986.2	yes	yes	yes	yes	yes	no	no	yes	no	1	CH445325	2170138	2170976	2170785	+	2170179	2170138:2170219, 2170274:2170368, 2170442:2170976	147	0.00058	25	7	11	3
987	2	SNOG_00987.2	no	yes	no	no	no	no	no	yes	no	1	CH445325	2171299	2172286	2171302	-	2172286	2171299:2171674, 2171736:2172286
988	2	SNOG_00988.2	no	yes	no	no	no	no	no	yes	no	1	CH445325	2172705	2175384	2172708	-	2175384	2172705:2173501, 2173549:2173947, 2173995:2175384
989	1	SNOG_00989.1	no	no	yes	no	no	no	no	yes	no	1	CH445325	2175982	2179644	2175985	-	2179644	2175982:2177057, 2177079:2179644
990	2	SNOG_00990.2	no	yes	no	no	no	no	no	yes	no	1	CH445325	2180677	2181538	2180680	-	2181538	2180677:2180876, 2180932:2181538
991	2	SNOG_00991.2	no	yes	no	no	no	no	no	yes	no	1	CH445325	2185254	2185574	2185571	+	2185254	2185254:2185574
992	2	SNOG_00992.2	no	yes	no	no	no	no	no	yes	no	1	CH445325	2186639	2188053	2188050	+	2186639	2186639:2186898, 2186946:2188053
993	2	SNOG_00993.2	no	yes	no	no	no	no	no	yes	no	1	CH445325	2189016	2190362	2189019	-	2190362	2189016:2190362
994	1	SNOG_00994.1	no	no	no	no	no	no	no	no	no	1	CH445325	2193102	2193446	2193443	+	2193102	2193102:2193260, 2193387:2193446
995	1	SNOG_00995.1	no	no	no	no	no	no	no	no	no	1	CH445325	2195135	2195362	2195138	-	2195362	2195135:2195296, 2195327:2195362
996	2	SNOG_00996.2	no	yes	no	no	no	no	no	yes	no	1	CH445325	2196649	2203304	2203301	+	2196649	2196649:2199893, 2199941:2203304
997	2	SNOG_00997.2	no	yes	no	no	no	no	no	yes	no	1	CH445325	2204040	2204662	2204659	+	2204040	2204040:2204306, 2204366:2204662
998	2	SNOG_00998.2	no	yes	yes	no	no	no	no	yes	no	1	CH445325	2205166	2205841	2205838	+	2205166	2205166:2205471, 2205527:2205841
999	2	SNOG_00999.2	yes	yes	no	no	no	no	no	no	no	1	CH445325	2205999	2206417	2206175	-	2206339	2205999:2206186, 2206241:2206417
1000	2	SNOG_01000.2	yes	yes	no	no	no	no	no	yes	no	1	CH445325	2206634	2207711	2206682	-	2207500	2206634:2207711
1001	2	SNOG_01001.2	no	yes	no	no	no	no	no	yes	no	1	CH445325	2207988	2209592	2207991	-	2209592	2207988:2208129, 2208175:2209592
1002	2	SNOG_01002.2	no	yes	no	no	no	no	no	yes	no	1	CH445325	2210418	2212246	2212243	+	2210418	2210418:2210690, 2210758:2210861, 2210899:2212246
1003	2	SNOG_01003.2	no	yes	no	no	no	no	no	yes	no	1	CH445325	2212974	2215195	2212977	-	2215195	2212974:2213174, 2213243:2215195
1004	2	SNOG_01004.2	yes	yes	no	no	no	no	no	yes	no	1	CH445325	2215395	2215931	2215816	+	2215437	2215395:2215439, 2215495:2215575, 2215640:2215931
1005	2	SNOG_01005.2	no	yes	no	no	no	no	no	yes	no	1	CH445325	2216000	2219387	2216003	-	2219387	2216000:2216149, 2216192:2216508, 2216582:2219056, 2219243:2219387
1006	1	SNOG_01006.1	no	no	no	yes	yes	no	no	yes	no	1	CH445325	2220117	2221389	2220120	-	2221389	2220117:2220525, 2220578:2221113, 2221165:2221389	60	0.00041	2	1	1	1
1007	2	SNOG_01007.2	no	yes	no	no	no	no	no	yes	no	1	CH445325	2221896	2223147	2221899	-	2223147	2221896:2222143, 2222175:2223147
1008	1	SNOG_01008.1	no	no	no	no	no	no	no	no	no	1	CH445325	2225171	2225394	2225391	+	2225171	2225171:2225213, 2225258:2225394
1009	2	SNOG_01009.2	no	yes	no	no	no	no	no	yes	no	1	CH445325	2225528	2226853	2225531	-	2226853	2225528:2225618, 2225799:2226237, 2226347:2226387, 2226656:2226734, 2226820:2226853
1010	2	SNOG_01010.2	no	yes	no	no	no	no	no	yes	no	1	CH445325	2227191	2228163	2228160	+	2227191	2227191:2227287, 2227337:2228163
1012	2	SNOG_01012.2	no	yes	no	no	no	no	no	yes	no	1	CH445325	2228518	2232089	2228521	-	2232089	2228518:2230007, 2230404:2231806, 2231857:2232089
1014	2	SNOG_01014.2	no	yes	no	no	no	no	no	yes	no	1	CH445325	2232487	2234682	2232491	-	2234682	2232487:2232660, 2232802:2233656, 2233887:2234007, 2234209:2234528, 2234667:2234682
1015	2	SNOG_01015.2	no	yes	no	no	no	no	no	yes	no	1	CH445325	2235710	2237056	2235713	-	2237056	2235710:2237056
1016	1	SNOG_01016.1	no	no	no	no	no	no	no	no	no	1	CH445325	2237420	2238009	2238006	+	2237420	2237420:2237485, 2237572:2238009
1017	2	SNOG_01017.2	yes	yes	no	no	no	no	no	yes	no	1	CH445325	2237521	2238659	2238141	-	2238659	2237521:2238659
1019	2	SNOG_01019.2	yes	yes	no	no	no	no	no	yes	no	1	CH445325	2239543	2240985	2240838	+	2239543	2239543:2240985
1020	1	SNOG_01020.1	no	no	yes	no	no	no	no	yes	no	1	CH445325	2242437	2245055	2242440	-	2245055	2242437:2244878, 2244942:2245055
1021	1	SNOG_01021.1	no	no	no	no	no	no	no	no	no	1	CH445325	2245628	2248089	2245631	-	2248089	2245628:2245804, 2245977:2246723, 2246820:2246998, 2247174:2247407, 2247597:2248089
1022	2	SNOG_01022.2	no	yes	no	no	no	no	no	yes	no	1	CH445325	2249626	2252247	2252244	+	2249626	2249626:2252247
1023	2	SNOG_01023.2	yes	yes	no	no	no	no	no	yes	no	1	CH445325	2252727	2253553	2252933	-	2253510	2252727:2253377, 2253452:2253553
1024	2	SNOG_01024.2	no	yes	no	no	no	no	no	yes	no	1	CH445325	2253884	2254945	2254942	+	2253884	2253884:2254125, 2254176:2254526, 2254549:2254945
1025	1	SNOG_01025.1	no	no	no	no	no	no	no	no	no	1	CH445325	2258825	2259142	2258828	-	2259142	2258825:2259075, 2259109:2259142
1026	2	SNOG_01026.2	no	yes	no	no	no	no	no	yes	no	1	CH445325	2260156	2260917	2260159	-	2260917	2260156:2260917
1027	1	SNOG_01027.1	no	no	no	no	no	no	no	no	no	1	CH445325	2264121	2264421	2264124	-	2264421	2264121:2264260, 2264313:2264421
1028	1	SNOG_01028.1	no	no	no	yes	yes	no	yes	no	no	1	CH445325	2267438	2267629	2267441	-	2267629	2267438:2267514, 2267545:2267629	45	0.67	6	1
1029	2	SNOG_01029.2	no	yes	no	no	no	no	no	yes	no	1	CH445325	2268429	2272283	2272280	+	2268429	2268429:2269459, 2269521:2269700, 2270045:2270649, 2270956:2271480, 2271865:2272283
1030	2	SNOG_01030.2	no	yes	no	no	no	no	no	yes	no	1	CH445325	2272642	2273912	2272645	-	2273912	2272642:2273348, 2273427:2273506, 2273533:2273912
1031	2	SNOG_01031.2	yes	yes	yes	no	no	no	no	yes	no	1	CH445325	2274574	2277800	2277797	+	2274574	2274574:2274753, 2274809:2274893, 2274949:2275229, 2275278:2277800
1032	2	SNOG_01032.2	no	yes	no	no	no	no	no	yes	no	1	CH445325	2278365	2279503	2279500	+	2278365	2278365:2278644, 2278728:2279503
1033	2	SNOG_01033.2	no	yes	yes	no	no	no	no	yes	no	1	CH445325	2279143	2280597	2279146	-	2280597	2279143:2279555, 2279709:2280086, 2280531:2280597
1034	2	SNOG_01034.2	yes	no	no	no	no	no	no	yes	no	1	CH445325	2281126	2282177	2281129	-	2282177	2281126:2281295, 2281388:2282177
1035	2	SNOG_01035.2	no	yes	no	no	no	no	no	yes	no	1	CH445325	2285129	2286563	2286560	+	2285129	2285129:2285431, 2285483:2285787, 2285834:2286003, 2286054:2286144, 2286191:2286524, 2286549:2286563
1036	1	SNOG_01036.1	no	no	no	no	no	no	no	no	no	1	CH445325	2287869	2288102	2288099	+	2287869	2287869:2287944, 2288035:2288102
1037	2	SNOG_01037.2	no	yes	no	no	no	no	no	yes	no	1	CH445325	2288490	2289254	2288493	-	2289254	2288490:2289254
1038	2	SNOG_01038.2	no	yes	no	no	no	no	no	yes	no	1	CH445325	2290143	2291410	2290146	-	2291410	2290143:2290763, 2290834:2291230, 2291382:2291410
1039	1	SNOG_01039.1	no	no	no	no	no	no	no	no	no	1	CH445325	2291866	2292495	2291869	-	2292495	2291866:2292296, 2292450:2292495
1040	1	SNOG_01040.1	no	no	yes	no	no	no	no	yes	no	1	CH445325	2292709	2293412	2293409	+	2292709	2292709:2292856, 2292985:2293245, 2293300:2293412
1041	1	SNOG_01041.1	no	no	no	no	no	no	no	no	no	1	CH445325	2293681	2294049	2293684	-	2294049	2293681:2293920, 2294014:2294049
1042	2	SNOG_01042.2	no	yes	no	no	no	no	no	no	no	1	CH445325	2294621	2300161	2300158	+	2294621	2294621:2300161
1043	2	SNOG_01043.2	no	yes	no	no	no	no	no	no	no	1	CH445325	2301114	2304264	2304261	+	2301114	2301114:2301281, 2301715:2302632, 2302939:2304264
1044	2	SNOG_01044.2	no	yes	yes	no	no	no	no	no	no	1	CH445325	2304768	2305274	2305271	+	2304768	2304768:2305274
1045	2	SNOG_01045.2	no	yes	no	no	no	no	no	yes	no	1	CH445325	2306154	2307690	2307687	+	2306154	2306154:2306708, 2306850:2307519, 2307569:2307690
1046	2	SNOG_01046.2	no	yes	yes	yes	no	no	no	yes	no	1	CH445325	2308118	2309212	2309209	+	2308118	2308118:2308950, 2309044:2309212	74	0.0067	8	6	3	2
1047	2	SNOG_01047.2	no	yes	yes	yes	yes	no	no	yes	no	1	CH445325	2309458	2310619	2309461	-	2310619	2309458:2310506, 2310595:2310619	521	1.6e-09	37	12	14	8
1048	2	SNOG_01048.2	no	yes	no	no	no	no	no	yes	no	1	CH445325	2311359	2312519	2312516	+	2311359	2311359:2311608, 2311661:2312184, 2312234:2312360, 2312413:2312519
1049	1	SNOG_01049.1	no	no	no	no	no	no	no	no	no	1	CH445325	2312915	2313496	2313493	+	2312915	2312915:2313248, 2313402:2313496
1050	2	SNOG_01050.2	no	yes	no	no	no	no	no	yes	no	1	CH445325	2313941	2314981	2313944	-	2314981	2313941:2314981
1051	1	SNOG_01051.1	no	no	no	no	no	no	no	yes	no	1	CH445325	2315486	2317352	2315489	-	2317352	2315486:2315973, 2316050:2317352
1052	1	SNOG_01052.1	no	no	no	no	no	no	no	no	no	1	CH445325	2318648	2319439	2319436	+	2318648	2318648:2319439
1053	2	SNOG_01053.2	no	yes	no	no	no	no	no	yes	no	1	CH445325	2320063	2320771	2320768	+	2320063	2320063:2320216, 2320305:2320771
1054	1	SNOG_01054.1	no	no	no	no	no	no	no	yes	no	1	CH445325	2320923	2321654	2321651	+	2320923	2320923:2320973, 2321053:2321148, 2321205:2321654
1055	1	SNOG_01055.1	no	no	no	no	no	no	no	no	no	1	CH445325	2321779	2322417	2321782	-	2322417	2321779:2322417
1056	2	SNOG_01056.2	no	yes	no	no	no	no	no	yes	no	1	CH445325	2324558	2325697	2325694	+	2324558	2324558:2325697
1057	1	SNOG_01057.1	no	no	no	no	no	no	no	yes	no	1	CH445325	2325729	2327471	2325732	-	2327471	2325729:2325929, 2326000:2326791, 2327040:2327471
1058	2	SNOG_01058.2	no	yes	no	no	no	no	no	yes	no	1	CH445325	2329737	2330700	2330697	+	2329737	2329737:2329866, 2329920:2330165, 2330245:2330420, 2330476:2330700
1059	2	SNOG_01059.2	no	yes	no	no	no	no	no	no	no	1	CH445325	2332289	2332603	2332600	+	2332289	2332289:2332603
1060	2	SNOG_01060.2	no	yes	no	no	no	no	no	yes	no	1	CH445325	2333331	2334797	2334794	+	2333331	2333331:2333476, 2333646:2334411, 2334465:2334797
1061	1	SNOG_01061.1	no	no	no	no	no	no	no	yes	no	1	CH445325	2335052	2337409	2337406	+	2335052	2335052:2335199, 2335416:2335912, 2335952:2337409
1062	2	SNOG_01062.2	no	yes	no	no	no	no	no	yes	no	1	CH445325	2337926	2339509	2339506	+	2337926	2337926:2337995, 2338050:2338094, 2338211:2338258, 2338294:2338436, 2338487:2339509
1063	2	SNOG_01063.2	no	yes	no	no	no	no	no	yes	no	1	CH445325	2340083	2342375	2340086	-	2342375	2340083:2340304, 2340690:2340918, 2340970:2342375
1064	2	SNOG_01064.2	yes	yes	no	no	no	no	no	yes	no	1	CH445325	2342965	2345755	2343569	-	2345380	2342965:2344620, 2344924:2345442, 2345570:2345755
1065	1	SNOG_01065.1	no	no	no	no	no	no	no	no	no	1	CH445325	2350275	2350408	2350278	-	2350408	2350275:2350285, 2350324:2350408
1066	2	SNOG_01066.2	no	yes	no	no	no	no	no	yes	no	1	CH445325	2351267	2353979	2353976	+	2351267	2351267:2351311, 2351417:2351813, 2351897:2352240, 2352264:2353118, 2353494:2353979
1067	1	SNOG_01067.1	no	no	no	no	no	no	no	yes	no	1	CH445325	2353359	2354306	2353362	-	2354306	2353359:2353782, 2353834:2353901, 2353951:2354109, 2354160:2354194, 2354243:2354306
1068	2	SNOG_01068.2	no	yes	no	no	no	no	no	yes	no	1	CH445325	2355285	2356660	2355288	-	2356660	2355285:2356296, 2356347:2356660
1069	1	SNOG_01069.1	no	no	no	no	no	no	no	no	no	1	CH445325	2357217	2357475	2357472	+	2357217	2357217:2357361, 2357384:2357475
1070	2	SNOG_01070.2	no	yes	no	no	no	no	no	yes	no	1	CH445325	2357987	2359495	2357990	-	2359495	2357987:2359495
1071	1	SNOG_01071.1	no	no	no	no	no	no	no	no	no	1	CH445325	2362008	2362812	2362809	+	2362008	2362008:2362062, 2362288:2362314, 2362664:2362812
1072	2	SNOG_01072.2	no	yes	no	no	no	no	no	no	no	1	CH445325	2363424	2365082	2365079	+	2363424	2363424:2363694, 2363956:2365082
1073	2	SNOG_01073.2	no	yes	yes	yes	yes	no	no	yes	no	1	CH445325	2365800	2369232	2369229	+	2365800	2365800:2366233, 2366262:2369232	50	0.0078	24	14	1	1
1074	2	SNOG_01074.2	no	yes	yes	no	no	no	no	yes	no	1	CH445325	2370015	2372351	2372348	+	2370015	2370015:2372351
1075	2	SNOG_01075.2	no	yes	no	no	no	no	no	no	no	1	CH445325	2372811	2375585	2372814	-	2375585	2372811:2375216, 2375373:2375585
1076	2	SNOG_01076.2	no	yes	no	no	no	no	no	yes	no	1	CH445325	2376373	2377795	2376376	-	2377795	2376373:2377154, 2377299:2377654, 2377755:2377795
1077	1	SNOG_01077.1	no	no	no	no	no	no	no	no	no	1	CH445325	2378160	2378358	2378163	-	2378358	2378160:2378180, 2378200:2378358
1078	1	SNOG_01078.1	no	no	no	no	no	no	no	no	no	1	CH445325	2378572	2380768	2380765	+	2378572	2378572:2379455, 2379722:2380089, 2380284:2380768
1080	2	SNOG_01080.2	no	yes	no	no	no	no	no	yes	no	1	CH445325	2381151	2383062	2381154	-	2383062	2381151:2382196, 2382558:2383062
1081	1	SNOG_01081.1	no	no	no	no	no	no	no	no	no	1	CH445325	2385314	2387211	2385317	-	2387211	2385314:2386605, 2386823:2386867, 2387034:2387211
1082	2	SNOG_01082.2	no	yes	no	no	no	no	no	yes	no	1	CH445325	2387720	2389173	2387723	-	2389173	2387720:2387818, 2387868:2388384, 2388431:2389173
1083	2	SNOG_01083.2	no	yes	no	no	no	no	no	no	no	1	CH445325	2390281	2390903	2390900	+	2390281	2390281:2390755, 2390839:2390903
1085	2	SNOG_01085.2	no	yes	no	no	no	no	no	yes	no	1	CH445325	2391201	2394471	2391204	-	2394471	2391201:2391508, 2391556:2392878, 2392945:2393203, 2393938:2394471
1086	2	SNOG_01086.2	yes	yes	no	no	no	no	no	yes	no	1	CH445325	2395867	2397973	2397836	+	2395867	2395867:2396523, 2396631:2397973
1087	2	SNOG_01087.2	no	yes	yes	yes	yes	no	no	yes	no	1	CH445325	2398725	2400450	2400447	+	2398725	2398725:2398937, 2398996:2399167, 2399333:2400137, 2400201:2400450	356	4.4e-11	27	7	10	5
1088	2	SNOG_01088.2	no	yes	no	no	no	no	no	yes	no	1	CH445325	2401314	2403839	2403836	+	2401314	2401314:2402040, 2402144:2402575, 2402626:2403189, 2403283:2403839
1089	1	SNOG_01089.1	no	no	no	no	no	no	no	no	no	1	CH445325	2404940	2405461	2404943	-	2405461	2404940:2405005, 2405207:2405461
1090	1	SNOG_01090.1	no	no	no	no	no	no	no	no	no	1	CH445325	2406175	2406609	2406178	-	2406609	2406175:2406507, 2406562:2406609
1091	1	SNOG_01091.1	no	no	no	no	no	no	no	yes	no	1	CH445325	2407194	2409069	2407197	-	2409069	2407194:2408526, 2408584:2408896, 2409000:2409069
1092	1	SNOG_01092.1	no	no	no	no	no	no	no	yes	no	1	CH445325	2409176	2410628	2410625	+	2409176	2409176:2409235, 2409288:2410628
1093	2	SNOG_01093.2	yes	no	no	no	no	no	no	yes	no	1	CH445325	2411732	2412791	2412720	+	2411732	2411732:2411966, 2412023:2412791
1094	2	SNOG_01094.2	yes	yes	no	no	no	no	no	yes	no	1	CH445325	2414825	2416220	2414828	-	2416134	2414825:2415111, 2415177:2416220
1095	1	SNOG_01095.1	no	no	no	no	no	no	no	yes	no	1	CH445325	2416850	2417092	2417089	+	2416850	2416850:2416966, 2417024:2417092
1096	1	SNOG_01096.1	no	no	no	no	no	no	no	no	no	1	CH445325	2417885	2418367	2418364	+	2417885	2417885:2417899, 2418290:2418367
1097	1	SNOG_01097.1	no	no	no	no	no	no	no	no	no	1	CH445325	2451799	2452068	2452065	+	2451799	2451799:2452068
1098	2	SNOG_01098.2	yes	yes	yes	yes	no	no	no	yes	no	1	CH445325	2453169	2454200	2453172	-	2454035	2453169:2454200	139	1.4e-05	10	6	4	3
1099	2	SNOG_01099.2	yes	yes	no	no	no	no	no	yes	no	1	CH445325	2454795	2456348	2454798	-	2456348	2454795:2455275, 2455323:2455740, 2455790:2456148, 2456197:2456348
1100	2	SNOG_01100.2	no	yes	yes	no	no	no	no	yes	no	1	CH445325	2456977	2459193	2456980	-	2459193	2456977:2457150, 2457201:2457239, 2457360:2458960, 2458989:2459193
1101	2	SNOG_01101.2	yes	yes	yes	yes	yes	no	no	yes	no	1	CH445325	2459454	2460657	2460404	+	2459587	2459454:2459665, 2459716:2459735, 2459789:2460007, 2460057:2460657	105	5.2e-08	6	1	2	1
1102	2	SNOG_01102.2	no	yes	no	no	no	no	no	no	no	1	CH445325	2461593	2461904	2461901	+	2461593	2461593:2461904
1103	2	SNOG_01103.2	no	yes	no	no	no	no	no	no	no	1	CH445325	2462563	2463225	2463222	+	2462563	2462563:2462846, 2462869:2463118, 2463139:2463225
1104	1	SNOG_01104.1	no	no	no	no	no	no	no	no	no	1	CH445325	2463010	2463539	2463013	-	2463539	2463010:2463079, 2463274:2463539
1105	2	SNOG_01105.2	no	yes	no	yes	yes	no	no	yes	no	1	CH445325	2464026	2482076	2464029	-	2482076	2464026:2464778, 2464910:2468293, 2468671:2469536, 2469585:2474144, 2474226:2476878, 2476957:2480493, 2480842:2481062, 2481084:2481250, 2481304:2482076	44	0.02	8	2	2	1
1106	1	SNOG_01106.1	no	no	no	no	no	no	no	yes	no	1	CH445325	2483300	2485183	2483303	-	2485183	2483300:2483426, 2483480:2484346, 2484397:2484705, 2484760:2484856, 2484907:2485057, 2485121:2485183
1107	2	SNOG_01107.2	no	yes	yes	no	no	no	no	yes	no	1	CH445325	2485803	2490559	2490556	+	2485803	2485803:2485907, 2486015:2488823, 2488947:2490559
1108	2	SNOG_01108.2	no	yes	no	no	no	no	no	yes	no	1	CH445325	2493229	2497907	2497904	+	2493229	2493229:2493688, 2493738:2496164, 2496673:2497907
1109	2	SNOG_01109.2	no	yes	no	no	no	no	no	yes	no	1	CH445325	2500376	2501329	2501326	+	2500376	2500376:2501329
1110	2	SNOG_01110.2	no	yes	no	no	no	no	no	yes	no	1	CH445325	2502100	2503750	2502103	-	2503750	2502100:2502992, 2503046:2503507, 2503693:2503750
1112	2	SNOG_01112.2	no	yes	no	no	no	no	no	no	no	1	CH445325	2504060	2508760	2508757	+	2504060	2504060:2504195, 2504295:2504445, 2504650:2506669, 2506920:2507299, 2507398:2508760
1113	2	SNOG_01113.2	no	yes	no	no	no	no	no	no	no	1	CH445325	2514044	2515467	2515464	+	2514044	2514044:2514293, 2514374:2514736, 2515034:2515467
1114	2	SNOG_01114.2	no	yes	no	no	no	no	no	no	no	1	CH445325	2516416	2517191	2517188	+	2516416	2516416:2516769, 2516820:2517191
1115	2	SNOG_01115.2	no	yes	no	no	no	no	no	no	no	1	CH445325	2517935	2519673	2519670	+	2517935	2517935:2518049, 2518094:2519673
1116	2	SNOG_01116.2	no	yes	no	no	no	no	no	yes	no	1	CH445325	2520408	2521301	2521298	+	2520408	2520408:2520914, 2521074:2521301
1117	1	SNOG_01117.1	no	no	no	no	no	no	no	no	no	1	CH445325	2521580	2521939	2521936	+	2521580	2521580:2521631, 2521701:2521939
1118	1	SNOG_01118.1	no	no	no	no	no	no	no	no	no	1	CH445325	2521957	2522325	2522322	+	2521957	2521957:2522288, 2522307:2522325
1119	2	SNOG_01119.2	yes	yes	no	no	no	no	no	yes	no	1	CH445325	2523540	2524804	2523653	-	2524804	2523540:2524804
1120	2	SNOG_01120.2	no	yes	no	no	no	no	no	yes	no	1	CH445325	2525298	2527068	2527065	+	2525298	2525298:2525715, 2525767:2526686, 2526724:2527068
1121	2	SNOG_01121.2	yes	yes	no	yes	yes	no	no	yes	no	1	CH445325	2528064	2529445	2529035	+	2528064	2528064:2529445	52	0.0033	4	1
1122	1	SNOG_01122.1	no	no	no	no	no	no	no	no	no	1	CH445325	2529620	2529869	2529866	+	2529620	2529620:2529644, 2529691:2529869
1123	2	SNOG_01123.2	no	yes	no	no	no	no	no	no	no	2	CH445326	15030	15653	15650	+	15030	15030:15653
1124	1	SNOG_01124.1	no	no	no	no	no	no	no	no	no	2	CH445326	15855	16594	15858	-	16594	15855:16040, 16311:16365, 16420:16495, 16561:16594
1125	2	SNOG_01125.2	no	yes	no	no	no	no	no	yes	no	2	CH445326	18419	20300	20297	+	18419	18419:18911, 18929:20041, 20203:20300
1126	2	SNOG_01126.2	yes	no	no	no	no	no	no	yes	no	2	CH445326	20944	21673	21078	-	21651	20944:21423, 21476:21673
1127	2	SNOG_01127.2	yes	yes	yes	yes	no	no	no	yes	no	2	CH445326	21941	24274	23972	+	21941	21941:21957, 22101:22332, 22527:24274	59	0.00051	7	5	1	1
1128	2	SNOG_01128.2	no	yes	no	no	no	no	no	yes	no	2	CH445326	24678	26437	24681	-	26437	24678:25807, 25858:26437
1131	2	SNOG_01131.2	no	yes	yes	yes	no	no	no	yes	no	2	CH445326	27298	33517	27301	-	33517	27298:27618, 27700:28032, 28081:28215, 28280:28793, 29029:29154, 29606:30668, 31045:33517	65	0.0011	18	13	2	2
1132	2	SNOG_01132.2	no	yes	yes	yes	no	no	no	yes	no	2	CH445326	34165	35364	35361	+	34165	34165:35364	105	0.00021	15	9	2	2
1133	2	SNOG_01133.2	no	yes	no	no	no	no	no	yes	no	2	CH445326	38447	39792	39789	+	38447	38447:38515, 38564:39404, 39599:39792
1134	2	SNOG_01134.2	yes	yes	no	no	no	no	no	yes	no	2	CH445326	40551	42499	40597	-	42499	40551:41442, 41495:42499
1135	2	SNOG_01135.2	no	yes	no	no	no	no	no	yes	no	2	CH445326	42803	46674	46671	+	42803	42803:43444, 43536:44466, 44536:46445, 46666:46674
1136	1	SNOG_01136.1	no	no	no	no	no	no	no	yes	no	2	CH445326	47253	48433	47256	-	48433	47253:47933, 47996:48433
1137	1	SNOG_01137.1	no	no	no	no	no	no	no	yes	no	2	CH445326	48667	50352	50349	+	48667	48667:49038, 49087:49342, 49395:49543, 49589:50030, 50078:50352
1138	2	SNOG_01138.2	no	yes	no	no	no	no	no	yes	no	2	CH445326	50951	52318	52315	+	50951	50951:51149, 51400:52232, 52268:52318
1139	2	SNOG_01139.2	yes	yes	yes	yes	yes	no	no	yes	no	2	CH445326	53032	55029	53303	-	54899	53032:53246, 53299:53530, 53580:54351, 54407:54437, 54538:54593, 54760:54790, 54893:55029	613	1.1e-11	68	14	25	7
1140	2	SNOG_01140.2	no	yes	yes	no	no	no	no	yes	no	2	CH445326	55935	56623	56620	+	55935	55935:56333, 56387:56623
1141	1	SNOG_01141.1	no	no	no	no	no	no	no	yes	no	2	CH445326	56838	57382	56841	-	57382	56838:57149, 57236:57382
1142	2	SNOG_01142.2	no	yes	yes	no	no	no	no	yes	no	2	CH445326	57614	61336	61333	+	57614	57614:61336
1143	2	SNOG_01143.2	no	yes	no	no	no	no	no	yes	no	2	CH445326	61631	63308	61634	-	63308	61631:62328, 62379:63080, 63197:63308
1145	2	SNOG_01145.2	no	yes	no	no	no	no	no	yes	no	2	CH445326	64029	67240	67237	+	64029	64029:64327, 64392:65197, 65853:67240
1146	2	SNOG_01146.2	no	yes	no	no	no	no	no	yes	no	2	CH445326	67415	68162	67418	-	68162	67415:67899, 67958:68162
1147	2	SNOG_01147.2	no	yes	no	no	no	no	no	yes	no	2	CH445326	69249	70590	69252	-	70590	69249:70245, 70304:70590
1148	2	SNOG_01148.2	yes	yes	no	no	no	no	no	yes	no	2	CH445326	70949	72540	72464	+	70989	70949:72540
1149	2	SNOG_01149.2	yes	yes	no	no	no	no	no	yes	no	2	CH445326	72441	74448	72510	-	74448	72441:74215, 74269:74310, 74394:74448
1150	2	SNOG_01150.2	no	yes	no	no	no	no	no	yes	no	2	CH445326	75146	76849	76846	+	75146	75146:76349, 76404:76849
1151	2	SNOG_01151.2	no	yes	no	no	no	no	no	yes	no	2	CH445326	77238	79034	79031	+	77238	77238:77760, 77840:77920, 77968:79034
1152	2	SNOG_01152.2	no	yes	no	no	no	no	no	yes	no	2	CH445326	80096	82065	82062	+	80096	80096:81274, 81328:81419, 81474:82065
1153	2	SNOG_01153.2	no	yes	no	no	no	no	no	yes	no	2	CH445326	83693	84652	83696	-	84652	83693:84090, 84142:84652
1154	1	SNOG_01154.1	no	no	no	no	no	no	no	no	no	2	CH445326	85588	85890	85591	-	85890	85588:85792, 85829:85890
1155	1	SNOG_01155.1	no	no	no	no	no	no	no	yes	no	2	CH445326	86443	88093	86446	-	88093	86443:86490, 86573:88093
1156	1	SNOG_01156.1	no	no	no	no	no	no	no	no	no	2	CH445326	89141	89400	89144	-	89400	89141:89296, 89356:89400
1157	1	SNOG_01157.1	no	no	no	no	no	no	no	no	no	2	CH445326	89425	89677	89428	-	89677	89425:89616, 89645:89677
1158	2	SNOG_01158.2	no	yes	no	no	no	no	no	no	no	2	CH445326	90072	90613	90610	+	90072	90072:90253, 90303:90363, 90413:90613
1159	2	SNOG_01159.2	no	yes	no	no	no	no	no	yes	no	2	CH445326	91305	92005	91308	-	92005	91305:91580, 91631:92005
1160	2	SNOG_01160.2	no	yes	no	no	no	no	no	yes	no	2	CH445326	93488	94523	93491	-	94523	93488:93925, 94074:94523
1161	1	SNOG_01161.1	no	no	no	no	no	no	no	yes	no	2	CH445326	95305	96321	96318	+	95305	95305:95452, 95557:95627, 95677:96321
1162	1	SNOG_01162.1	no	no	no	no	no	no	no	no	no	2	CH445326	97082	97452	97085	-	97452	97082:97275, 97317:97452
1163	2	SNOG_01163.2	yes	yes	yes	yes	yes	no	no	yes	no	2	CH445326	98347	99816	99727	+	98347	98347:98511, 98562:98737, 98845:99816	327	4.1e-07	40	18	12	8
1164	2	SNOG_01164.2	no	yes	no	no	no	no	no	yes	no	2	CH445326	100059	100528	100062	-	100528	100059:100451, 100502:100528
1165	2	SNOG_01165.2	no	yes	yes	no	no	no	no	yes	no	2	CH445326	101233	106546	106543	+	101233	101233:105771, 105824:106294, 106358:106546
1166	2	SNOG_01166.2	no	yes	no	no	no	no	no	no	no	2	CH445326	107067	107832	107829	+	107067	107067:107327, 107413:107832
1167	1	SNOG_01167.1	no	no	no	no	no	no	no	no	no	2	CH445326	110226	110542	110229	-	110542	110226:110275, 110389:110542
1168	2	SNOG_01168.2	no	yes	no	no	no	no	no	yes	no	2	CH445326	111262	112648	111265	-	112648	111262:111898, 111948:112049, 112107:112246, 112296:112403, 112427:112648
1169	2	SNOG_01169.2	no	yes	no	no	no	no	no	yes	no	2	CH445326	116299	117233	116302	-	117233	116299:116904, 116958:117233
1170	2	SNOG_01170.2	no	yes	yes	no	no	no	no	yes	no	2	CH445326	117915	119180	117918	-	119180	117915:119180
1171	2	SNOG_01171.2	no	yes	no	no	no	no	no	yes	no	2	CH445326	119572	121042	119575	-	121042	119572:119934, 119992:120649, 120879:121042
1172	2	SNOG_01172.2	no	yes	no	no	no	no	no	yes	no	2	CH445326	121120	123147	121124	-	123147	121120:121737, 121791:122197, 122681:122854, 122906:123147
1173	2	SNOG_01173.2	no	yes	no	no	no	no	no	yes	no	2	CH445326	124770	125790	125787	+	124770	124770:124864, 125026:125680, 125734:125790
1174	2	SNOG_01174.2	no	yes	no	no	no	no	no	yes	no	2	CH445326	126126	127248	127245	+	126126	126126:126168, 126218:126323, 126377:126389, 126440:127105, 127225:127248
1175	1	SNOG_01175.1	no	no	no	no	no	no	no	no	no	2	CH445326	130415	131465	131462	+	130415	130415:130429, 130450:130701, 130740:130794, 131095:131465
1176	1	SNOG_01176.1	no	no	no	no	no	no	no	no	no	2	CH445326	133015	133251	133018	-	133251	133015:133121, 133197:133251
1177	2	SNOG_01177.2	no	yes	no	no	no	no	no	yes	no	2	CH445326	133662	134819	133665	-	134819	133662:134819
1178	2	SNOG_01178.2	no	yes	yes	no	no	no	no	yes	no	2	CH445326	135826	136451	136448	+	135826	135826:135855, 136128:136451
1179	1	SNOG_01179.1	no	no	no	no	no	no	no	no	no	2	CH445326	136772	136906	136775	-	136906	136772:136839, 136876:136906
1180	1	SNOG_01180.1	no	no	no	no	no	no	no	no	no	2	CH445326	137253	137539	137256	-	137539	137253:137305, 137446:137539
1181	1	SNOG_01181.1	no	no	no	no	no	no	no	no	no	2	CH445326	137621	138019	138016	+	137621	137621:137641, 137897:138019
1182	2	SNOG_01182.2	no	yes	yes	no	no	no	no	yes	no	2	CH445326	138510	140221	140218	+	138510	138510:138597, 138651:140221
1183	1	SNOG_01183.1	no	no	no	no	no	no	no	yes	no	2	CH445326	140616	141909	140619	-	141909	140616:140767, 140793:141909
1184	2	SNOG_01184.2	no	yes	no	no	no	no	no	yes	no	2	CH445326	148164	149666	149663	+	148164	148164:149666
1185	2	SNOG_01185.2	no	yes	no	no	no	no	no	yes	no	2	CH445326	150960	151676	151673	+	150960	150960:151676
1186	1	SNOG_01186.1	no	no	no	no	no	no	no	yes	no	2	CH445326	151847	153426	151850	-	153426	151847:153293, 153350:153426
1187	1	SNOG_01187.1	no	no	no	no	no	no	no	no	no	2	CH445326	154040	154489	154486	+	154040	154040:154489
1188	1	SNOG_01188.1	no	no	no	no	no	no	no	no	no	2	CH445326	154622	154885	154882	+	154622	154622:154663, 154826:154885
1189	1	SNOG_01189.1	no	no	no	no	no	no	no	yes	no	2	CH445326	154985	155884	154988	-	155884	154985:155097, 155155:155583, 155647:155884
1190	2	SNOG_01190.2	no	yes	no	no	no	no	no	yes	no	2	CH445326	156373	157464	156376	-	157464	156373:156433, 156503:157464
1191	2	SNOG_01191.2	yes	yes	no	no	no	no	no	yes	no	2	CH445326	159075	160702	159078	-	160702	159075:159440, 159491:160572, 160624:160702
1192	1	SNOG_01192.1	no	no	no	no	no	no	no	yes	no	2	CH445326	161097	162671	162668	+	161097	161097:161770, 161815:161896, 161982:162671
1193	1	SNOG_01193.1	no	no	yes	no	no	no	no	yes	no	2	CH445326	162687	165353	162690	-	165353	162687:163255, 163306:164164, 164216:164326, 164375:164605, 164644:164837, 165185:165208, 165230:165353
1194	1	SNOG_01194.1	no	no	yes	no	no	no	no	yes	no	2	CH445326	165495	169106	169103	+	165495	165495:166687, 166738:168012, 168056:168732, 168976:169106
1195	1	SNOG_01195.1	no	no	no	no	no	no	no	no	no	2	CH445326	169336	169901	169898	+	169336	169336:169734, 169824:169901
1196	2	SNOG_01196.2	yes	yes	yes	yes	yes	no	no	yes	no	2	CH445326	169893	171519	169941	-	171519	169893:171347, 171403:171519	40	0.025	3	2	2	1
1197	1	SNOG_01197.1	no	no	no	no	no	no	no	no	no	2	CH445326	171532	171753	171535	-	171753	171532:171590, 171627:171753
1198	2	SNOG_01198.2	no	yes	no	no	no	no	no	yes	no	2	CH445326	172454	175372	172457	-	175372	172454:173071, 173122:173202, 173249:175372
1199	1	SNOG_01199.1	no	no	no	no	no	no	no	yes	no	2	CH445326	178540	179528	179525	+	178540	178540:178690, 178747:179528
1200	1	SNOG_01200.1	no	no	no	no	no	no	no	yes	no	2	CH445326	181897	184264	181900	-	184264	181897:182028, 182080:183243, 183277:184120, 184245:184264
1201	2	SNOG_01201.2	no	yes	no	no	no	no	no	yes	no	2	CH445326	184998	187199	187196	+	184998	184998:187199
1202	2	SNOG_01202.2	yes	yes	no	no	no	no	no	yes	no	2	CH445326	187808	189312	189309	+	187808	187808:187914, 188003:188019, 188099:188301, 188352:188660, 188712:189116, 189169:189312
1203	1	SNOG_01203.1	no	no	no	no	no	no	no	no	no	2	CH445326	189527	190197	189530	-	190197	189527:189664, 189790:190197
1204	2	SNOG_01204.2	no	yes	no	no	no	no	no	yes	no	2	CH445326	190850	193131	190853	-	193131	190850:192991, 193060:193131
1205	2	SNOG_01205.2	no	yes	no	no	no	no	no	yes	no	2	CH445326	194078	195586	195583	+	194078	194078:195439, 195494:195586
1206	2	SNOG_01206.2	no	yes	no	no	no	no	no	yes	no	2	CH445326	196050	200233	196053	-	200233	196050:196131, 196166:196353, 196643:196710, 197040:198377, 198403:199748, 199803:199900, 200015:200233
1207	1	SNOG_01207.1	no	no	no	no	no	no	no	no	no	2	CH445326	200948	201138	201135	+	200948	200948:200980, 201064:201138
1208	2	SNOG_01208.2	no	yes	yes	yes	yes	no	no	yes	no	2	CH445326	201868	203441	201871	-	203441	201868:202497, 202535:203068, 203131:203158, 203230:203441	159	4.2e-14	8	3	2	1
1209	1	SNOG_01209.1	no	no	no	no	no	no	no	no	no	2	CH445326	205657	205936	205660	-	205936	205657:205708, 205746:205936
1210	2	SNOG_01210.2	yes	yes	yes	yes	no	no	yes	yes	no	2	CH445326	206159	207778	207473	+	206554	206159:207076, 207124:207778	43	0.02	2	1	1	1
1211	2	SNOG_01211.2	no	yes	no	no	no	no	no	yes	no	2	CH445326	208093	208989	208986	+	208093	208093:208989
1212	2	SNOG_01212.2	no	yes	yes	no	no	no	no	yes	no	2	CH445326	209311	212562	212559	+	209311	209311:211230, 211304:211565, 211615:211744, 211821:212562
1213	2	SNOG_01213.2	no	yes	yes	no	no	no	no	yes	no	2	CH445326	213717	215326	215323	+	213717	213717:213744, 213799:215109, 215175:215326
1214	2	SNOG_01214.2	no	yes	no	no	no	no	no	yes	no	2	CH445326	219971	221134	219974	-	221134	219971:220446, 220501:220899, 220957:221134
1215	1	SNOG_01215.1	no	no	no	no	no	no	no	no	no	2	CH445326	221489	221965	221962	+	221489	221489:221548, 221894:221965
1216	1	SNOG_01216.1	no	no	no	no	no	no	no	no	no	2	CH445326	222324	222881	222327	-	222881	222324:222881
1217	2	SNOG_01217.2	no	yes	yes	no	no	no	no	yes	no	2	CH445326	223879	226778	223882	-	226778	223879:224256, 224407:224530, 224635:226642, 226697:226778
1218	2	SNOG_01218.2	yes	yes	no	no	no	no	no	yes	no	2	CH445326	227301	227966	227545	-	227902	227301:227663, 227731:227966
1219	2	SNOG_01219.2	no	yes	yes	no	no	no	no	yes	no	2	CH445326	228799	232608	228802	-	232608	228799:229749, 229802:231233, 231381:231811, 232147:232167, 232390:232608
1220	2	SNOG_01220.2	no	yes	no	no	no	no	no	yes	no	2	CH445326	234704	236404	234707	-	236404	234704:235222, 235273:235866, 235919:236257, 236306:236404
1223	2	SNOG_01223.2	no	yes	no	no	no	no	no	no	no	2	CH445326	237822	241787	237825	-	241787	237822:238256, 238401:238482, 239011:239621, 240432:240613, 241241:241787
1225	2	SNOG_01225.2	yes	yes	yes	yes	no	no	no	yes	no	2	CH445326	242263	245155	242313	-	245155	242263:242915, 243085:243372, 243710:244359, 244433:244573, 244690:245155	117	6.9e-06	20	9	5	4
1226	2	SNOG_01226.2	yes	yes	no	no	no	no	no	yes	no	2	CH445326	245599	246515	245771	-	246515	245599:245988, 246042:246375, 246426:246515
1228	2	SNOG_01228.2	no	yes	no	no	no	no	no	yes	no	2	CH445326	248460	251183	251180	+	248460	248460:248494, 248888:249334, 249380:249463, 249517:249999, 250047:250759, 250810:251183
1229	2	SNOG_01229.2	no	yes	no	no	no	no	no	yes	no	2	CH445326	252019	254400	254397	+	252019	252019:252150, 252216:252346, 252393:253894, 253946:254400
1230	2	SNOG_01230.2	yes	yes	yes	no	no	no	no	yes	no	2	CH445326	255117	256316	256238	+	255117	255117:255531, 255583:256316
1231	2	SNOG_01231.2	no	yes	no	no	no	no	no	yes	no	2	CH445326	256896	257986	257983	+	256896	256896:257112, 257166:257986
1232	2	SNOG_01232.2	no	yes	no	no	no	no	no	yes	no	2	CH445326	258757	259577	259574	+	258757	258757:259208, 259424:259577
1233	2	SNOG_01233.2	yes	yes	no	no	no	no	no	yes	no	2	CH445326	260139	263615	260202	-	263115	260139:260326, 260705:261160, 261240:262411, 262787:263171, 263566:263615
1234	2	SNOG_01234.2	no	yes	no	no	no	no	no	yes	no	2	CH445326	264419	265828	265825	+	264419	264419:264789, 264886:265828
1235	2	SNOG_01235.2	no	yes	no	no	no	no	no	yes	no	2	CH445326	266132	267430	266135	-	267430	266132:267430
1236	2	SNOG_01236.2	no	yes	no	no	no	no	no	yes	no	2	CH445326	269566	269985	269569	-	269985	269566:269985
1237	2	SNOG_01237.2	no	yes	yes	no	no	no	no	yes	no	2	CH445326	271445	275854	271448	-	275854	271445:271621, 271673:275854
1239	1	SNOG_01239.1	no	no	no	no	no	no	no	no	no	2	CH445326	278556	278721	278718	+	278556	278556:278603, 278641:278721
1240	2	SNOG_01240.2	yes	yes	yes	yes	no	no	no	yes	no	2	CH445326	277713	280215	277885	-	280215	277713:278156, 279157:279367, 279964:280215	48	0.02	3	2	1	1
1241	1	SNOG_01241.1	no	no	no	no	no	no	no	no	no	2	CH445326	281183	281414	281186	-	281414	281183:281220, 281276:281414
1242	1	SNOG_01242.1	no	no	no	no	no	no	no	no	no	2	CH445326	281688	282151	282148	+	281688	281688:281805, 281841:282151
1243	1	SNOG_01243.1	no	no	no	no	no	no	no	yes	no	2	CH445326	283846	285209	285206	+	283846	283846:284318, 284471:285209
1245	2	SNOG_01245.2	no	yes	no	no	no	no	no	yes	no	2	CH445326	289717	292469	289720	-	292469	289717:290624, 290677:291891, 292209:292354, 292405:292469
1247	2	SNOG_01247.2	yes	yes	yes	yes	no	no	yes	yes	no	2	CH445326	292841	296623	293540	-	296623	292841:293444, 293501:293931, 294129:294171, 294967:296471, 296611:296623	128	2.2e-09	16	7	5	3
1248	2	SNOG_01248.2	no	yes	no	no	no	no	no	yes	no	2	CH445326	296846	299349	299346	+	296846	296846:296945, 296994:297370, 297820:297969, 298160:298255, 298468:298689, 298870:299349
1249	1	SNOG_01249.1	no	no	no	no	no	no	no	no	no	2	CH445326	299956	300405	300402	+	299956	299956:300405
1250	1	SNOG_01250.1	no	no	no	no	no	no	no	no	no	2	CH445326	302425	302729	302726	+	302425	302425:302500, 302551:302729
1251	2	SNOG_01251.2	yes	yes	no	no	no	no	no	yes	no	2	CH445326	303090	304698	303093	-	304692	303090:303473, 303667:304086, 304138:304698
1252	2	SNOG_01252.2	no	yes	no	no	no	no	no	no	no	2	CH445326	305588	306941	306938	+	305588	305588:305830, 306039:306371, 306400:306488, 306539:306941
1253	2	SNOG_01253.2	no	yes	no	no	no	no	no	no	no	2	CH445326	307265	308047	307268	-	308047	307265:307650, 307703:307840, 307891:308047
1254	1	SNOG_01254.1	no	no	no	no	no	no	no	yes	no	2	CH445326	309368	310123	310120	+	309368	309368:309533, 309582:309712, 309764:310123
1255	2	SNOG_01255.2	no	yes	no	no	no	no	no	yes	no	2	CH445326	310300	310884	310303	-	310884	310300:310884
1256	1	SNOG_01256.1	no	no	no	no	no	no	no	no	no	2	CH445326	311155	311755	311752	+	311155	311155:311320, 311406:311755
1257	2	SNOG_01257.2	no	yes	yes	no	no	no	no	yes	no	2	CH445326	313425	314876	314873	+	313425	313425:314876
1258	2	SNOG_01258.2	no	yes	yes	no	no	no	no	yes	no	2	CH445326	315675	317155	317152	+	315675	315675:316253, 316313:317155
1259	2	SNOG_01259.2	yes	yes	no	no	no	no	no	no	no	2	CH445326	317638	318662	318567	+	317782	317638:318662
1260	2	SNOG_01260.2	no	yes	yes	no	no	no	no	yes	no	2	CH445326	318857	321979	318860	-	321979	318857:321979
1261	2	SNOG_01261.2	no	yes	no	no	no	no	no	yes	no	2	CH445326	323767	325931	323770	-	325931	323767:325116, 325230:325931
1262	2	SNOG_01262.2	yes	yes	no	no	no	no	no	yes	no	2	CH445326	326549	327536	327165	+	326549	326549:326804, 326981:327168, 327215:327536
1263	2	SNOG_01263.2	no	yes	no	no	no	no	no	yes	no	2	CH445326	328255	328446	328443	+	328255	328255:328446
1264	2	SNOG_01264.2	no	yes	yes	yes	no	no	no	yes	no	2	CH445326	329452	332496	332493	+	329452	329452:329483, 329561:329864, 329911:330435, 330538:330578, 330671:330822, 330873:330898, 330955:332496	92	0.00045	9	9	3	3
1265	2	SNOG_01265.2	no	yes	yes	no	no	no	no	yes	no	2	CH445326	332738	336387	332741	-	336387	332738:333434, 333490:333851, 333915:336270, 336341:336387
1266	2	SNOG_01266.2	no	yes	yes	no	no	no	no	yes	no	2	CH445326	337000	337833	337830	+	337000	337000:337025, 337077:337833
1267	2	SNOG_01267.2	no	yes	no	no	no	no	no	yes	no	2	CH445326	337938	339332	339329	+	337938	337938:339332
1268	1	SNOG_01268.1	no	no	no	yes	yes	no	yes	yes	no	2	CH445326	339568	340294	339571	-	340294	339568:339891, 339980:340294	45	0.011	2	1	2	1
1269	2	SNOG_01269.2	no	yes	no	no	no	no	no	yes	no	2	CH445326	340329	341826	340332	-	341826	340329:340957, 340992:341826
1271	2	SNOG_01271.2	yes	yes	no	no	no	no	no	yes	no	2	CH445326	342031	346142	342193	-	346142	342031:342542, 342596:342890, 342919:343223, 343300:344665, 344712:344855, 345288:346142
1272	2	SNOG_01272.2	no	yes	no	no	no	no	no	yes	no	2	CH445326	347820	348554	348551	+	347820	347820:348554
1273	2	SNOG_01273.2	no	yes	no	no	no	no	no	yes	no	2	CH445326	349079	351058	351055	+	349079	349079:349159, 349207:350313, 350411:351058
1274	1	SNOG_01274.1	no	no	no	no	no	no	no	yes	no	2	CH445326	351158	351400	351161	-	351400	351158:351323, 351375:351400
1275	2	SNOG_01275.2	yes	yes	yes	no	no	no	no	yes	no	2	CH445326	351904	352855	352265	-	352734	351904:352298, 352351:352583, 352645:352855
1276	2	SNOG_01276.2	no	yes	yes	no	no	no	no	yes	no	2	CH445326	353851	354937	354934	+	353851	353851:353865, 353915:354937
1277	2	SNOG_01277.2	yes	yes	yes	yes	yes	no	no	yes	no	2	CH445326	355536	356671	355797	-	356588	355536:355892, 355944:356140, 356315:356671	85	1e-06	4	1	2	1
1279	2	SNOG_01279.2	yes	yes	no	no	no	no	no	yes	no	2	CH445326	362419	364767	364638	+	362419	362419:363443, 363938:364017, 364079:364182, 364238:364292, 364328:364767
1280	1	SNOG_01280.1	no	no	no	yes	yes	no	yes	yes	no	2	CH445326	365798	366967	366964	+	365798	365798:366166, 366216:366799, 366853:366967	39	0.058	8	1
1281	2	SNOG_01281.2	yes	yes	yes	no	no	no	no	yes	no	2	CH445326	367749	369267	369264	+	367749	367749:368749, 368802:369045, 369112:369267
1282	1	SNOG_01282.1	no	no	no	no	no	no	no	no	no	2	CH445326	369514	369767	369517	-	369767	369514:369606, 369678:369767
1283	2	SNOG_01283.2	no	yes	yes	no	no	no	no	yes	no	2	CH445326	370457	373010	373007	+	370457	370457:371305, 371367:372531, 372583:373010
1284	2	SNOG_01284.2	no	yes	no	no	no	no	no	yes	no	2	CH445326	373805	377154	377151	+	373805	373805:374129, 374198:377154
1285	2	SNOG_01285.2	no	yes	no	no	no	no	no	no	no	2	CH445326	377998	378597	378001	-	378597	377998:378597
1286	2	SNOG_01286.2	no	yes	no	no	no	no	no	yes	no	2	CH445326	379063	380814	379066	-	380814	379063:380814
1287	2	SNOG_01287.2	yes	yes	no	no	no	no	no	yes	no	2	CH445326	382571	383298	383101	+	382571	382571:382651, 382679:382856, 382912:383010, 383067:383298
1288	2	SNOG_01288.2	yes	yes	no	no	no	no	no	yes	no	2	CH445326	383489	384865	383644	-	384865	383489:383754, 383808:384803, 384824:384865
1289	2	SNOG_01289.2	yes	yes	no	no	no	no	no	yes	no	2	CH445326	385433	386108	386057	+	385442	385433:385461, 385514:385741, 385797:385929, 385977:386108
1290	2	SNOG_01290.2	no	yes	no	no	no	no	no	no	no	2	CH445326	386565	387523	387520	+	386565	386565:386850, 386925:387523
1291	2	SNOG_01291.2	no	yes	no	no	no	no	no	yes	no	2	CH445326	387648	388813	387651	-	388813	387648:388504, 388786:388813
1292	1	SNOG_01292.1	no	no	no	no	no	no	no	no	no	2	CH445326	391468	391677	391674	+	391468	391468:391491, 391540:391677
1293	1	SNOG_01293.1	no	no	no	no	no	no	no	no	no	2	CH445326	393765	394435	393768	-	394435	393765:394273, 394345:394435
1294	2	SNOG_01294.2	no	yes	no	no	no	no	no	yes	no	2	CH445326	395322	397091	397088	+	395322	395322:397091
1296	2	SNOG_01296.2	no	yes	no	no	no	no	no	yes	no	2	CH445326	398791	400732	398794	-	400732	398791:399012, 399142:399284, 399445:400251, 400321:400732
1297	2	SNOG_01297.2	no	yes	yes	no	no	no	no	yes	no	2	CH445326	401511	403677	403674	+	401511	401511:401624, 401676:401888, 401946:402634, 402684:403677
1298	2	SNOG_01298.2	yes	yes	yes	yes	yes	no	no	yes	no	2	CH445326	405750	408155	407973	+	406572	405750:405789, 405852:406011, 406285:406383, 406437:406470, 406519:406835, 406886:407091, 407143:407202, 407319:408155	284	9.3e-08	47	11	20	7
1299	2	SNOG_01299.2	no	yes	no	no	no	no	no	yes	no	2	CH445326	408657	410106	408660	-	410106	408657:408891, 408945:409503, 409554:410106
1300	2	SNOG_01300.2	no	yes	yes	no	no	no	no	yes	no	2	CH445326	410928	413234	413231	+	410928	410928:411089, 411190:411594, 411675:411924, 412354:413234
1301	2	SNOG_01301.2	no	yes	no	no	no	no	no	no	no	2	CH445326	416995	417900	416998	-	417900	416995:417327, 417344:417421, 417469:417900
1302	2	SNOG_01302.2	yes	yes	no	no	no	no	no	yes	no	2	CH445326	418235	419486	418262	-	419486	418235:418489, 418545:419285, 419337:419486
1303	1	SNOG_01303.1	no	no	no	no	no	no	no	no	no	2	CH445326	420212	420664	420215	-	420664	420212:420242, 420369:420664
1304	1	SNOG_01304.1	no	no	no	no	no	no	no	no	no	2	CH445326	420844	421725	421722	+	420844	420844:420857, 421169:421200, 421223:421520, 421539:421725
1305	2	SNOG_01305.2	no	yes	yes	no	no	no	no	yes	no	2	CH445326	425034	425309	425037	-	425309	425034:425309
1307	2	SNOG_01307.2	yes	yes	yes	yes	yes	no	no	yes	no	2	CH445326	426868	430612	430426	+	427020	426868:427278, 427576:427719, 427771:427880, 427912:429218, 429268:430612	82	0.0013	10	8	2	2
1308	1	SNOG_01308.1	no	no	no	no	no	no	no	no	no	2	CH445326	431423	431921	431426	-	431921	431423:431522, 431689:431921
1309	1	SNOG_01309.1	no	no	no	no	no	no	no	no	no	2	CH445326	433552	434070	433555	-	434070	433552:433805, 433938:434070
1310	2	SNOG_01310.2	no	yes	no	no	no	no	no	yes	no	2	CH445326	434806	435491	434809	-	435491	434806:435388, 435430:435491
1311	2	SNOG_01311.2	yes	yes	no	no	no	no	no	yes	no	2	CH445326	435790	437360	435882	-	437360	435790:437185, 437252:437360
1312	2	SNOG_01312.2	no	yes	no	no	no	no	no	no	no	2	CH445326	438366	440444	438369	-	440444	438366:439955, 439994:440181, 440213:440444
1313	1	SNOG_01313.1	no	no	no	no	no	no	no	no	no	2	CH445326	441654	441851	441657	-	441851	441654:441752, 441783:441851
1314	1	SNOG_01314.1	no	no	no	no	no	no	no	no	no	2	CH445326	442012	442370	442367	+	442012	442012:442185, 442233:442370
1315	2	SNOG_01315.2	no	yes	no	no	no	no	no	no	no	2	CH445326	443089	444963	443092	-	444963	443089:443299, 443352:444486, 444534:444963
1316	1	SNOG_01316.1	no	no	no	no	no	no	no	no	no	2	CH445326	445340	445956	445953	+	445340	445340:445383, 445485:445956
1317	1	SNOG_01317.1	no	no	no	no	no	no	no	no	no	2	CH445326	446349	446657	446352	-	446657	446349:446416, 446582:446657
1318	1	SNOG_01318.1	no	no	no	no	no	no	no	no	no	2	CH445326	447058	447549	447546	+	447058	447058:447253, 447377:447549
1320	2	SNOG_01320.2	no	yes	no	no	no	no	no	no	no	2	CH445326	448072	451392	451389	+	448072	448072:449324, 449918:449948, 450059:451350, 451368:451392
1321	1	SNOG_01321.1	no	no	no	no	no	no	no	no	no	2	CH445326	453759	454605	453762	-	454605	453759:454244, 454289:454429, 454456:454605
1322	1	SNOG_01322.1	no	no	no	no	no	no	no	no	no	2	CH445326	454885	455910	454888	-	455910	454885:455910
1323	1	SNOG_01323.1	no	no	no	no	no	no	no	no	no	2	CH445326	456030	456407	456033	-	456407	456030:456407
1324	1	SNOG_01324.1	no	no	no	no	no	no	no	no	no	2	CH445326	458565	460483	460480	+	458565	458565:458669, 458755:458825, 458878:459238, 459443:459521, 459707:459865, 460189:460265, 460295:460483
1326	2	SNOG_01326.2	yes	no	yes	no	no	no	no	no	no	2	CH445326	461787	466219	464098	-	466219	461787:464808, 464859:465187, 465238:465863, 465958:466106, 466181:466219
1327	1	SNOG_01327.1	no	no	yes	no	no	no	no	no	no	2	CH445326	467210	469380	467213	-	469380	467210:469241, 469289:469380
1328	2	SNOG_01328.2	no	yes	no	no	no	no	no	no	no	2	CH445326	469864	470862	469867	-	470862	469864:470466, 470854:470862
1329	2	SNOG_01329.2	no	yes	no	no	no	no	no	yes	no	2	CH445326	472444	473290	473287	+	472444	472444:472553, 472606:472739, 472794:473290
1330	2	SNOG_01330.2	no	yes	no	no	no	no	no	yes	no	2	CH445326	473439	475547	473580	-	475547	473439:473579, 473610:475080, 475147:475547
1331	2	SNOG_01331.2	yes	yes	no	no	no	no	no	yes	no	2	CH445326	477337	478517	477547	-	478338	477337:478517
1332	1	SNOG_01332.1	no	no	no	no	no	no	no	no	no	2	CH445326	479251	479526	479523	+	479251	479251:479442, 479485:479526
1333	1	SNOG_01333.1	no	no	no	no	no	no	no	no	no	2	CH445326	479777	480439	480436	+	479777	479777:480439
1334	2	SNOG_01334.2	no	yes	yes	yes	yes	no	no	yes	no	2	CH445326	485699	487157	485702	-	487157	485699:485903, 485945:486041, 486143:486871, 486923:487157	52	0.012	21	5	3	1
1335	2	SNOG_01335.2	no	yes	no	no	no	no	no	yes	no	2	CH445326	487823	491996	487826	-	491996	487823:488102, 488409:491882, 491935:491996
1336	2	SNOG_01336.2	no	yes	no	no	no	no	no	yes	no	2	CH445326	492282	494238	494235	+	492282	492282:492507, 492581:494238
1337	2	SNOG_01337.2	yes	yes	yes	yes	yes	no	no	yes	no	2	CH445326	494730	496447	494937	-	496447	494730:495476, 495497:495643, 495695:495946, 496068:496147, 496201:496273, 496332:496379, 496430:496447	98	3.4e-06	53	9	18	5
1338	2	SNOG_01338.2	no	yes	no	no	no	no	no	yes	no	2	CH445326	498894	499859	499856	+	498894	498894:499859
1339	1	SNOG_01339.1	no	no	no	no	no	no	no	no	no	2	CH445326	500635	501060	500638	-	501060	500635:500730, 500914:501060
1340	2	SNOG_01340.2	no	yes	no	no	no	no	no	yes	no	2	CH445326	503296	506368	506365	+	503296	503296:504141, 504228:504296, 504344:506368
1341	2	SNOG_01341.2	no	yes	yes	no	no	no	no	yes	no	2	CH445326	506824	508248	506827	-	508248	506824:507312, 507358:508248
1342	1	SNOG_01342.1	no	no	no	no	no	no	no	no	no	2	CH445326	508302	508553	508550	+	508302	508302:508380, 508531:508553
1343	2	SNOG_01343.2	yes	yes	yes	yes	yes	no	no	yes	no	2	CH445326	508694	509825	508893	-	509825	508694:509011, 509065:509576, 509654:509725, 509791:509825	71	0.00011	9	3	2	1
1344	2	SNOG_01344.2	yes	yes	no	no	no	no	no	yes	no	2	CH445326	511274	513592	511277	-	513592	511274:511414, 511547:513592
1345	2	SNOG_01345.2	yes	yes	no	no	no	no	no	yes	no	2	CH445326	514511	516006	515813	+	514511	514511:514565, 514861:515240, 515286:516006
1346	2	SNOG_01346.2	yes	no	no	no	no	no	no	yes	no	2	CH445326	516034	517043	516167	-	517043	516034:516695, 516767:516891, 516945:517043
1347	2	SNOG_01347.2	no	yes	no	no	no	no	no	yes	no	2	CH445326	517824	521781	517827	-	521781	517824:518742, 519040:519829, 519881:520453, 520497:521781
1348	2	SNOG_01348.2	no	yes	yes	yes	yes	no	yes	yes	no	2	CH445326	522632	528055	528052	+	522632	522632:526805, 526838:526964, 527026:528055	46	0.0063	12	6	1	1
1349	2	SNOG_01349.2	no	yes	no	no	no	no	no	yes	no	2	CH445326	529047	529739	529736	+	529047	529047:529739
1350	1	SNOG_01350.1	no	no	no	no	no	no	no	no	no	2	CH445326	531281	531523	531520	+	531281	531281:531314, 531432:531523
1351	2	SNOG_01351.2	no	yes	no	no	no	no	no	yes	no	2	CH445326	531982	533376	533373	+	531982	531982:532279, 532446:532932, 532989:533376
1352	1	SNOG_01352.1	no	no	no	no	no	no	no	no	no	2	CH445326	533995	535194	535191	+	533995	533995:534273, 534421:535194
1353	1	SNOG_01353.1	no	no	no	no	no	no	no	yes	no	2	CH445326	535676	536619	535679	-	536619	535676:535993, 536075:536362, 536388:536525, 536599:536619
1354	1	SNOG_01354.1	no	no	no	no	no	no	no	no	no	2	CH445326	536650	536961	536958	+	536650	536650:536652, 536866:536961
1355	2	SNOG_01355.2	no	yes	no	no	no	no	no	yes	no	2	CH445326	541758	543701	543698	+	541758	541758:542351, 542502:543701
1356	2	SNOG_01356.2	no	yes	no	no	no	no	no	yes	no	2	CH445326	544379	545647	545644	+	544379	544379:545647
1357	2	SNOG_01357.2	no	yes	no	no	no	no	no	yes	no	2	CH445326	546065	547012	546068	-	547012	546065:547012
1358	2	SNOG_01358.2	yes	yes	no	no	no	no	no	yes	no	2	CH445326	550438	551861	550959	+	550438	550438:551861
1359	1	SNOG_01359.1	no	no	no	no	no	no	no	no	no	2	CH445326	552783	553114	553111	+	552783	552783:552924, 552945:553114
1360	1	SNOG_01360.1	no	no	no	no	no	no	no	no	no	2	CH445326	554175	554643	554640	+	554175	554175:554190, 554357:554643
1362	2	SNOG_01362.2	no	yes	yes	yes	yes	no	no	yes	no	2	CH445326	554926	558477	554929	-	558477	554926:555900, 555953:556547, 556796:556845, 556991:557114, 557172:557336, 557392:557560, 557616:558477	45	0.019	6	1
1363	1	SNOG_01363.1	no	no	no	no	no	no	no	no	no	2	CH445326	558716	558933	558930	+	558716	558716:558856, 558916:558933
1364	2	SNOG_01364.2	no	yes	no	no	no	no	no	yes	no	2	CH445326	565574	569550	565577	-	569550	565574:566023, 566228:567945, 568084:568555, 568708:569550
1365	2	SNOG_01365.2	no	yes	no	no	no	no	no	yes	no	2	CH445326	572537	574367	574364	+	572537	572537:572773, 572903:573365, 573415:574367
1366	1	SNOG_01366.1	no	no	no	no	no	no	no	yes	no	2	CH445326	575705	576364	575708	-	576364	575705:576364
1367	1	SNOG_01367.1	no	no	no	no	no	no	no	yes	no	2	CH445326	576628	577450	576631	-	577450	576628:576691, 576749:577164, 577361:577450
1368	1	SNOG_01368.1	no	no	no	no	no	no	no	no	no	2	CH445326	577683	578120	577686	-	578120	577683:577811, 577950:578120
1369	1	SNOG_01369.1	no	no	no	no	no	no	no	no	no	2	CH445326	579472	580442	580439	+	579472	579472:579504, 579773:579797, 580087:580442
1370	1	SNOG_01370.1	no	no	no	no	no	no	no	no	no	2	CH445326	582421	583977	583974	+	582421	582421:582972, 583087:583977
1371	2	SNOG_01371.2	no	yes	no	no	no	no	no	yes	no	2	CH445326	584362	584538	584535	+	584362	584362:584538
1372	1	SNOG_01372.1	no	no	no	no	no	no	no	no	no	2	CH445326	584587	585001	584998	+	584587	584587:584677, 584865:585001
1373	1	SNOG_01373.1	no	no	no	no	no	no	no	no	no	2	CH445326	585042	585436	585433	+	585042	585042:585217, 585352:585436
1374	1	SNOG_01374.1	no	no	no	no	no	no	no	no	no	2	CH445326	586543	587922	587919	+	586543	586543:586693, 586751:586899, 586945:587173, 587218:587397, 587455:587480, 587587:587922
1375	1	SNOG_01375.1	no	no	no	no	no	no	no	no	no	2	CH445326	603727	604473	604470	+	603727	603727:603887, 603926:604280, 604426:604473
1376	1	SNOG_01376.1	no	no	no	no	no	no	no	yes	no	2	CH445326	604717	606007	604720	-	606007	604717:605624, 605683:605797, 605963:606007
1377	2	SNOG_01377.2	no	yes	no	no	no	no	no	no	no	2	CH445326	606559	607047	607044	+	606559	606559:607047
1378	2	SNOG_01378.2	yes	yes	yes	no	no	no	no	no	no	2	CH445326	607667	608814	608571	+	607667	607667:607705, 607732:608814
1379	2	SNOG_01379.2	no	yes	no	no	no	no	no	yes	no	2	CH445326	610163	612098	612095	+	610163	610163:610341, 610466:610670, 610704:611162, 611214:612098
1380	2	SNOG_01380.2	no	yes	no	no	no	no	no	no	no	2	CH445326	612918	613148	613145	+	612918	612918:613148
1381	2	SNOG_01381.2	yes	no	no	no	no	no	no	yes	no	2	CH445326	613768	614848	613928	-	614848	613768:614536, 614660:614848
1382	1	SNOG_01382.1	no	no	no	no	no	no	no	yes	no	2	CH445326	615041	615891	615044	-	615891	615041:615684, 615852:615891
1383	1	SNOG_01383.1	no	no	no	no	no	no	no	no	no	2	CH445326	616024	616270	616267	+	616024	616024:616079, 616201:616270
1384	1	SNOG_01384.1	no	no	no	no	no	no	no	yes	no	2	CH445326	617174	617956	617953	+	617174	617174:617252, 617406:617956
1385	2	SNOG_01385.2	no	yes	no	no	no	no	no	yes	no	2	CH445326	618361	619830	618364	-	619830	618361:619830
1386	2	SNOG_01386.2	no	yes	no	no	no	no	no	yes	no	2	CH445326	621466	623238	623235	+	621466	621466:621586, 621682:621706, 621755:622098, 622201:622427, 622477:622793, 623070:623238
1387	2	SNOG_01387.2	no	yes	no	no	no	no	no	yes	no	2	CH445326	623718	625499	623721	-	625499	623718:625499
1388	2	SNOG_01388.2	no	yes	no	no	no	no	no	yes	no	2	CH445326	626440	627391	627388	+	626440	626440:626988, 627038:627391
1389	2	SNOG_01389.2	no	yes	no	no	no	no	no	yes	no	2	CH445326	627434	628384	627437	-	628384	627434:628384
1390	2	SNOG_01390.2	no	yes	no	no	no	no	no	no	no	2	CH445326	629240	630958	630955	+	629240	629240:629405, 629504:629851, 630240:630782, 630888:630958
1391	1	SNOG_01391.1	no	no	no	no	no	no	no	no	no	2	CH445326	632710	633410	632713	-	633410	632710:632744, 632828:633182, 633294:633410
1392	2	SNOG_01392.2	no	yes	yes	no	no	no	no	yes	no	2	CH445326	633592	634924	633595	-	634924	633592:633816, 633985:634738, 634794:634924
1393	1	SNOG_01393.1	no	no	no	no	no	no	no	no	no	2	CH445326	638087	638325	638090	-	638325	638087:638161, 638296:638325
1395	2	SNOG_01395.2	no	yes	no	no	no	no	no	no	no	2	CH445326	639768	642503	639771	-	642503	639768:641092, 641149:641672, 641947:642130, 642179:642503
1396	2	SNOG_01396.2	no	yes	no	no	no	no	no	no	no	2	CH445326	642797	644087	644084	+	642797	642797:643068, 643097:643196, 643254:644087
1397	2	SNOG_01397.2	yes	yes	no	no	no	no	no	yes	no	2	CH445326	645423	646474	645474	-	646474	645423:645671, 645719:646184, 646236:646474
1398	1	SNOG_01398.1	no	no	no	no	no	no	no	no	no	2	CH445326	646875	647422	646878	-	647422	646875:646939, 647114:647184, 647382:647422
1399	2	SNOG_01399.2	no	yes	no	no	no	no	no	yes	no	2	CH445326	647488	648453	648450	+	647488	647488:648453
1400	2	SNOG_01400.2	no	yes	no	no	no	no	no	yes	no	2	CH445326	648661	650322	648664	-	650322	648661:650322
1401	1	SNOG_01401.1	no	no	no	no	no	no	no	no	no	2	CH445326	652529	652984	652981	+	652529	652529:652984
1402	2	SNOG_01402.2	no	yes	no	no	no	no	no	yes	no	2	CH445326	652763	654869	652766	-	654869	652763:653026, 653169:654403, 654518:654869
1403	1	SNOG_01403.1	no	no	no	no	no	no	no	no	no	2	CH445326	655004	655242	655007	-	655242	655004:655033, 655081:655242
1404	2	SNOG_01404.2	yes	yes	no	no	no	no	no	yes	no	2	CH445326	657287	658549	658153	+	657475	657287:657706, 657759:658155, 658243:658549
1405	2	SNOG_01405.2	no	yes	no	no	no	no	no	yes	no	2	CH445326	659656	661152	661149	+	659656	659656:659766, 659824:660004, 660248:661152
1406	2	SNOG_01406.2	no	yes	no	no	no	no	no	yes	no	2	CH445326	709964	710326	709967	-	710326	709964:710073, 710125:710326
1407	2	SNOG_01407.2	no	yes	no	no	no	no	no	yes	no	2	CH445326	710892	712264	712261	+	710892	710892:710948, 710978:712264
1408	1	SNOG_01408.1	no	no	no	no	no	no	no	no	no	2	CH445326	712747	713343	712750	-	713343	712747:712814, 713037:713343
1409	2	SNOG_01409.2	no	yes	no	no	no	no	no	yes	no	2	CH445326	713985	714879	713988	-	714879	713985:714388, 714444:714761, 714807:714879
1410	1	SNOG_01410.1	no	no	no	no	no	no	no	no	no	2	CH445326	715285	715987	715984	+	715285	715285:715818, 715940:715987
1411	2	SNOG_01411.2	no	yes	yes	no	no	no	no	yes	no	2	CH445326	717396	725387	725384	+	717396	717396:717588, 717640:720371, 720475:720643, 720738:720876, 721195:721405, 721506:725387
1412	1	SNOG_01412.1	no	no	no	no	no	no	no	no	no	2	CH445326	725621	726143	726140	+	725621	725621:725769, 725849:726143
1413	1	SNOG_01413.1	no	no	no	no	no	no	no	no	no	2	CH445326	726509	727702	727699	+	726509	726509:727057, 727112:727702
1414	2	SNOG_01414.2	no	yes	yes	yes	no	no	no	yes	no	2	CH445326	727856	729712	727859	-	729712	727856:729712	39	0.053	11	5
1415	2	SNOG_01415.2	no	yes	no	no	no	no	no	yes	no	2	CH445326	730759	732043	732040	+	730759	730759:730780, 730869:732043
1416	1	SNOG_01416.1	no	no	yes	no	no	no	no	yes	no	2	CH445326	732126	732704	732129	-	732704	732126:732146, 732196:732461, 732536:732704
1417	2	SNOG_01417.2	no	yes	no	no	no	no	no	yes	no	2	CH445326	733319	734065	733322	-	734065	733319:734065
1418	1	SNOG_01418.1	no	no	no	no	no	no	no	no	no	2	CH445326	735256	735887	735259	-	735887	735256:735388, 735541:735684, 735775:735887
1419	2	SNOG_01419.2	yes	yes	no	no	no	no	no	yes	no	2	CH445326	738126	740552	738129	-	740552	738126:739125, 739173:740061, 740118:740425, 740479:740552
1420	2	SNOG_01420.2	no	yes	no	no	no	no	no	yes	no	2	CH445326	741201	743232	741204	-	743232	741201:741397, 741447:743232
1421	2	SNOG_01421.2	no	yes	yes	no	no	no	no	yes	no	2	CH445326	743598	744586	744583	+	743598	743598:743702, 744014:744146, 744336:744586
1422	2	SNOG_01422.2	no	yes	no	no	no	no	no	yes	no	2	CH445326	745748	748629	748626	+	745748	745748:746155, 746276:746737, 746785:747055, 747101:747875, 747927:748629
1423	2	SNOG_01423.2	no	yes	yes	no	no	no	no	yes	no	2	CH445326	749198	751117	751114	+	749198	749198:750600, 750751:751117
1424	2	SNOG_01424.2	yes	yes	no	no	no	no	no	yes	no	2	CH445326	750614	752234	750658	-	752053	750614:751103, 751156:751223, 751272:751475, 751530:751632, 751680:751755, 751801:751847, 751898:751970, 752027:752234
1425	2	SNOG_01425.2	no	yes	no	no	no	no	no	yes	no	2	CH445326	753902	755267	753905	-	755267	753902:753972, 754101:754969, 755023:755267
1426	2	SNOG_01426.2	no	yes	no	no	no	no	no	yes	no	2	CH445326	757147	758785	757150	-	758785	757147:757378, 757436:758190, 758243:758785
1429	2	SNOG_01429.2	no	yes	yes	no	no	no	no	yes	no	2	CH445326	760543	772776	772773	+	760543	760543:760889, 760944:761590, 761745:762092, 762149:767739, 767814:768070, 768142:768749, 768822:770409, 770752:770834, 770887:771089, 771221:771461, 771524:772318, 772397:772776
1430	1	SNOG_01430.1	no	no	no	no	no	no	no	no	no	2	CH445326	772910	773154	773151	+	772910	772910:772968, 773019:773154
1431	1	SNOG_01431.1	no	no	no	no	no	no	no	no	no	2	CH445326	773369	773681	773678	+	773369	773369:773422, 773544:773681
1432	2	SNOG_01432.2	no	yes	yes	no	no	no	no	yes	no	2	CH445326	773912	779546	773915	-	779546	773912:776778, 776798:779546
1433	2	SNOG_01433.2	no	yes	no	no	no	no	no	yes	no	2	CH445326	780409	781467	781464	+	780409	780409:781467
1434	2	SNOG_01434.2	no	yes	no	no	no	no	no	no	no	2	CH445326	781626	783839	781629	-	783839	781626:783225, 783436:783839
1435	1	SNOG_01435.1	no	no	no	no	no	no	no	yes	no	2	CH445326	784395	784825	784398	-	784825	784395:784426, 784548:784606, 784689:784825
1436	1	SNOG_01436.1	no	no	no	no	no	no	no	yes	no	2	CH445326	785169	785792	785172	-	785792	785169:785499, 785575:785792
1437	2	SNOG_01437.2	no	yes	no	no	no	no	no	no	no	2	CH445326	786356	786870	786867	+	786356	786356:786558, 786615:786870
1438	2	SNOG_01438.2	yes	yes	no	no	no	no	no	yes	no	2	CH445326	788318	790102	790099	+	788318	788318:788534, 788725:788984, 789038:790102
1439	2	SNOG_01439.2	no	yes	no	no	no	no	no	no	no	2	CH445326	790405	791445	791442	+	790405	790405:790917, 790945:791445
1440	1	SNOG_01440.1	no	no	no	no	no	no	no	yes	no	2	CH445326	791894	793790	791897	-	793790	791894:793050, 793394:793790
1441	2	SNOG_01441.2	no	yes	no	no	no	no	no	yes	no	2	CH445326	794017	795810	794020	-	795810	794017:794912, 794988:795021, 795047:795126, 795153:795380, 795418:795541, 795607:795810
1442	2	SNOG_01442.2	no	yes	no	no	no	no	no	no	no	2	CH445326	797274	797948	797277	-	797948	797274:797948
1444	2	SNOG_01444.2	no	yes	yes	no	no	no	no	yes	no	2	CH445326	798731	804058	804055	+	798731	798731:803473, 803816:804058
1445	2	SNOG_01445.2	no	yes	no	no	no	no	no	yes	no	2	CH445326	804495	806975	804498	-	806975	804495:805018, 805322:806435, 806479:806729, 806780:806975
1446	2	SNOG_01446.2	yes	yes	yes	yes	yes	no	no	yes	no	2	CH445326	807443	808895	807551	-	808895	807443:807972, 808019:808164, 808287:808520, 808570:808895	127	0.00011	26	6	9	4
1447	1	SNOG_01447.1	no	no	no	no	no	no	no	yes	no	2	CH445326	809954	811424	809957	-	811424	809954:810216, 810330:810750, 810810:811006, 811060:811292, 811342:811424
1448	2	SNOG_01448.2	no	yes	no	no	no	no	no	yes	no	2	CH445326	812046	812756	812753	+	812046	812046:812756
1449	2	SNOG_01449.2	no	yes	no	no	no	no	no	yes	no	2	CH445326	813107	814573	813110	-	814573	813107:814573
1450	2	SNOG_01450.2	no	yes	no	no	no	no	no	yes	no	2	CH445326	815035	816570	815038	-	816570	815035:815442, 815632:816570
1451	1	SNOG_01451.1	no	no	no	no	no	no	no	no	no	2	CH445326	817687	818065	817690	-	818065	817687:817827, 817940:818065
1452	2	SNOG_01452.2	no	yes	no	no	no	no	no	yes	no	2	CH445326	819038	820303	819041	-	820303	819038:819333, 819433:820303
1453	2	SNOG_01453.2	no	yes	no	no	no	no	no	yes	no	2	CH445326	820664	821393	821390	+	820664	820664:820743, 820844:821393
1454	2	SNOG_01454.2	no	yes	no	no	no	no	no	no	no	2	CH445326	822454	823089	823086	+	822454	822454:823089
1455	2	SNOG_01455.2	no	yes	no	no	no	no	no	no	no	2	CH445326	823693	824685	823696	-	824685	823693:823712, 823908:824685
1456	2	SNOG_01456.2	no	yes	no	no	no	no	no	yes	no	2	CH445326	825533	826960	825536	-	826960	825533:826960
1457	2	SNOG_01457.2	no	yes	no	no	no	no	no	yes	no	2	CH445326	827235	828317	828314	+	827235	827235:827400, 827514:827636, 827685:828147, 828194:828317
1458	2	SNOG_01458.2	no	yes	no	no	no	no	no	yes	no	2	CH445326	829029	830053	830050	+	829029	829029:829370, 829474:829777, 829863:830053
1459	2	SNOG_01459.2	no	yes	no	no	no	no	no	yes	no	2	CH445326	830619	831934	830622	-	831934	830619:830913, 830976:831934
1460	1	SNOG_01460.1	no	no	no	no	no	no	no	yes	no	2	CH445326	832579	833642	832582	-	833642	832579:833039, 833093:833240, 833285:833394, 833449:833538, 833588:833642
1461	2	SNOG_01461.2	no	yes	yes	no	no	no	no	yes	no	2	CH445326	835325	837840	837837	+	835325	835325:836030, 836078:837702, 837757:837840
1462	1	SNOG_01462.1	no	no	no	no	no	no	no	no	no	2	CH445326	838192	838643	838195	-	838643	838192:838427, 838601:838643
1463	2	SNOG_01463.2	no	yes	yes	no	no	no	no	yes	no	2	CH445326	840102	842384	842381	+	840102	840102:842384
1464	2	SNOG_01464.2	no	yes	no	no	no	no	no	yes	no	2	CH445326	844104	845465	845462	+	844104	844104:845465
1465	1	SNOG_01465.1	no	no	no	no	no	no	no	yes	no	2	CH445326	846568	848486	848483	+	846568	846568:847403, 847448:848486
1466	2	SNOG_01466.2	no	yes	no	no	no	no	no	yes	no	2	CH445326	849241	850972	850969	+	849241	849241:849413, 849635:850425, 850476:850972
1467	1	SNOG_01467.1	no	no	yes	no	no	no	no	yes	no	2	CH445326	851155	853759	851158	-	853759	851155:851783, 851856:853249, 853296:853759
1468	2	SNOG_01468.2	no	yes	no	no	no	no	no	yes	no	2	CH445326	854451	855273	855270	+	854451	854451:854892, 854943:855035, 855086:855273
1469	2	SNOG_01469.2	no	yes	no	no	no	no	no	yes	no	2	CH445326	855553	857428	855556	-	857428	855553:855990, 856045:856536, 856584:857257, 857311:857428
1470	2	SNOG_01470.2	yes	yes	no	no	no	no	no	yes	no	2	CH445326	857887	860532	858018	-	860467	857887:858144, 858194:859114, 859281:859783, 859832:860214, 860274:860297, 860350:860532
1471	2	SNOG_01471.2	no	yes	no	no	no	no	no	yes	no	2	CH445326	861768	863252	861771	-	863252	861768:863252
1472	2	SNOG_01472.2	yes	yes	yes	no	no	no	no	yes	no	2	CH445326	864396	865847	864399	-	865847	864396:864475, 864498:865197, 865368:865847
1473	2	SNOG_01473.2	yes	yes	yes	yes	yes	no	no	yes	no	2	CH445326	866437	868519	868376	+	866437	866437:866455, 866505:867463, 867513:867891, 867940:868519	55	0.0012	13	5	1	1
1474	2	SNOG_01474.2	yes	yes	yes	yes	yes	no	no	no	no	2	CH445326	868674	869579	869233	+	868674	868674:868953, 869070:869276, 869329:869579	42	0.05	8	1
1475	1	SNOG_01475.1	no	no	no	no	no	no	no	no	no	2	CH445326	870256	871211	870259	-	871211	870256:870458, 870523:870846, 871112:871211
1476	1	SNOG_01476.1	no	no	no	no	no	no	no	no	no	2	CH445326	873021	873464	873461	+	873021	873021:873159, 873190:873464
1477	2	SNOG_01477.2	yes	yes	yes	yes	yes	no	no	yes	yes	2	CH445326	878747	883717	883444	+	878747	878747:879640, 879878:881802, 881855:881890, 882127:883717	161	4.2e-06	46	32	7	6
1478	2	SNOG_01478.2	yes	yes	no	no	no	no	no	yes	no	2	CH445326	883931	886678	886593	+	883931	883931:883957, 884053:884927, 884978:885649, 885699:886678
1479	2	SNOG_01479.2	yes	yes	yes	yes	yes	no	no	yes	no	2	CH445326	886818	888199	887961	+	886942	886818:887104, 887157:887209, 887285:887439, 887502:888199	114	7.9e-06	18	5	7	2
1480	2	SNOG_01480.2	no	yes	no	no	no	no	no	yes	no	2	CH445326	888521	889219	889216	+	888521	888521:888531, 888594:888948, 889013:889219
1481	2	SNOG_01481.2	no	yes	no	no	no	no	no	yes	no	2	CH445326	891765	892385	891768	-	892385	891765:892385
1482	2	SNOG_01482.2	no	yes	no	no	no	no	no	yes	no	2	CH445326	892859	894142	892862	-	894142	892859:894142
1483	2	SNOG_01483.2	no	yes	no	no	no	no	no	yes	no	2	CH445326	894748	896066	896063	+	894748	894748:895105, 895173:895337, 895385:895455, 895503:896066
1484	1	SNOG_01484.1	no	no	no	no	no	no	no	no	no	2	CH445326	896405	897331	896408	-	897331	896405:897331
1485	1	SNOG_01485.1	no	no	no	no	no	no	no	no	no	2	CH445326	897744	897923	897920	+	897744	897744:897822, 897862:897923
1486	2	SNOG_01486.2	no	yes	no	no	no	no	no	no	no	2	CH445326	898195	898679	898676	+	898195	898195:898572, 898593:898679
1487	2	SNOG_01487.2	no	yes	no	no	no	no	no	yes	no	2	CH445326	899703	901333	901330	+	899703	899703:899755, 899809:899945, 900083:900126, 900196:900712, 900762:901333
1488	2	SNOG_01488.2	no	yes	no	no	no	no	no	yes	no	2	CH445326	902249	905049	902252	-	905049	902249:904509, 904566:905049
1489	2	SNOG_01489.2	no	yes	no	no	no	no	no	yes	no	2	CH445326	912874	915117	912877	-	915117	912874:915117
1490	1	SNOG_01490.1	no	no	no	no	no	no	no	no	no	2	CH445326	915915	916218	916215	+	915915	915915:915970, 916071:916218
1491	2	SNOG_01491.2	yes	yes	no	no	no	no	no	yes	no	2	CH445326	916533	917875	917775	+	916533	916533:916564, 916618:916706, 916753:917642, 917695:917875
1492	2	SNOG_01492.2	no	yes	no	no	no	no	no	no	no	2	CH445326	918183	919544	919541	+	918183	918183:918656, 918703:918920, 919100:919544
1493	2	SNOG_01493.2	yes	yes	yes	yes	yes	no	no	yes	no	2	CH445326	920961	922338	920964	-	922338	920961:922214, 922231:922338	215	8.5e-10	15	9	7	4
1494	2	SNOG_01494.2	yes	yes	yes	yes	yes	no	no	yes	no	2	CH445326	924312	926906	926634	+	924312	924312:924334, 924385:924514, 924583:926906	537	2.2e-14	49	15	18	10
1495	2	SNOG_01495.2	no	yes	no	no	no	no	no	no	no	2	CH445326	927393	928480	928477	+	927393	927393:927423, 927759:928480
1496	2	SNOG_01496.2	no	yes	no	no	no	no	no	yes	no	2	CH445326	929261	931045	929264	-	931045	929261:929605, 930089:930987, 931036:931045
1497	2	SNOG_01497.2	no	yes	no	no	no	no	no	yes	no	2	CH445326	931605	936026	936023	+	931605	931605:936026
1498	1	SNOG_01498.1	no	no	no	no	no	no	no	yes	no	2	CH445326	936537	937834	937831	+	936537	936537:936582, 936631:937218, 937284:937834
1499	2	SNOG_01499.2	no	yes	no	yes	no	no	yes	yes	no	2	CH445326	938676	940079	940076	+	938676	938676:940079	50	0.0067	3	3	1	1
1500	2	SNOG_01500.2	no	yes	no	no	no	no	no	yes	no	2	CH445326	940821	941810	941807	+	940821	940821:941810
1501	1	SNOG_01501.1	no	no	no	no	no	no	no	no	no	2	CH445326	942114	942610	942607	+	942114	942114:942384, 942585:942610
1502	1	SNOG_01502.1	no	no	no	no	no	no	no	yes	no	2	CH445326	942771	944399	944396	+	942771	942771:942825, 942874:943097, 943151:944029, 944082:944399
1503	2	SNOG_01503.2	yes	yes	no	no	no	no	no	yes	no	2	CH445326	944966	945584	945461	+	944966	944966:945300, 945350:945584
1504	2	SNOG_01504.2	no	yes	yes	yes	no	no	no	yes	no	2	CH445326	946290	948868	946293	-	948868	946290:946532, 946587:948541, 948634:948868	56	0.0068	9	7	2	2
1505	2	SNOG_01505.2	no	yes	no	no	no	no	no	yes	no	2	CH445326	949344	950837	950834	+	949344	949344:950562, 950608:950837
1506	1	SNOG_01506.1	no	no	no	no	no	no	no	yes	no	2	CH445326	951703	952136	952133	+	951703	951703:951924, 951945:952136
1507	1	SNOG_01507.1	no	no	no	no	no	no	no	yes	no	2	CH445326	952292	955315	955312	+	952292	952292:954057, 954166:954316, 954503:955315
1508	1	SNOG_01508.1	no	no	no	no	no	no	no	yes	no	2	CH445326	955527	955804	955801	+	955527	955527:955685, 955766:955804
1509	2	SNOG_01509.2	no	yes	no	no	no	no	no	yes	no	2	CH445326	956062	957168	956065	-	957168	956062:956213, 956239:956521, 956642:956904, 956973:957168
1510	1	SNOG_01510.1	no	no	no	no	no	no	no	no	no	2	CH445326	958066	958451	958069	-	958451	958066:958123, 958195:958451
1511	2	SNOG_01511.2	no	yes	no	no	no	no	no	yes	no	2	CH445326	958590	959258	959255	+	958590	958590:958676, 958755:959258
1512	2	SNOG_01512.2	no	yes	no	no	no	yes	no	yes	no	2	CH445326	960376	963584	960379	-	963584	960376:963310, 963394:963584
1513	2	SNOG_01513.2	yes	yes	no	no	no	no	no	yes	no	2	CH445326	963941	964799	964263	-	964799	963941:964799
1514	1	SNOG_01514.1	no	no	no	no	no	no	no	no	no	2	CH445326	966226	967347	966229	-	967347	966226:966372, 966501:966611, 966686:966854, 967148:967347
1515	2	SNOG_01515.2	no	yes	no	no	no	no	no	yes	no	2	CH445326	967523	970374	970371	+	967523	967523:967691, 967740:970078, 970129:970374
1516	2	SNOG_01516.2	no	yes	no	no	no	no	no	yes	no	2	CH445326	971314	972724	971317	-	972724	971314:972242, 972295:972724
1517	2	SNOG_01517.2	no	yes	no	no	no	no	no	yes	no	2	CH445326	974090	974692	974689	+	974090	974090:974692
1518	1	SNOG_01518.1	no	no	no	no	no	no	no	no	no	2	CH445326	974900	975046	974903	-	975046	974900:974941, 974990:975046
1519	2	SNOG_01519.2	yes	yes	no	no	no	no	no	yes	no	2	CH445326	976009	976995	976012	-	976995	976009:976995
1520	1	SNOG_01520.1	no	no	no	no	no	no	no	no	no	2	CH445326	977561	977855	977564	-	977855	977561:977646, 977690:977855
1521	2	SNOG_01521.2	no	yes	no	no	no	no	no	yes	no	2	CH445326	979623	981921	979626	-	981921	979623:981244, 981273:981921
1522	1	SNOG_01522.1	no	no	no	no	no	no	no	no	no	2	CH445326	983068	983655	983652	+	983068	983068:983175, 983233:983655
1523	2	SNOG_01523.2	no	yes	yes	no	no	no	no	yes	no	2	CH445326	986402	987583	986405	-	987583	986402:987583
1524	2	SNOG_01524.2	yes	yes	no	no	no	no	no	yes	no	2	CH445326	991152	991997	991155	-	991997	991152:991997
1525	2	SNOG_01525.2	no	yes	no	no	no	no	no	yes	no	2	CH445326	992783	993949	992786	-	993949	992783:992919, 992984:993727, 993835:993949
1526	2	SNOG_01526.2	yes	yes	no	no	no	no	no	yes	no	2	CH445326	994270	996356	996126	+	994270	994270:996356
1527	2	SNOG_01527.2	no	yes	no	no	no	no	no	no	no	2	CH445326	998297	999178	998300	-	999178	998297:999178
1528	1	SNOG_01528.1	no	no	no	no	no	no	no	no	no	2	CH445326	999188	999928	999191	-	999928	999188:999928
1529	2	SNOG_01529.2	no	yes	no	no	no	no	no	yes	no	2	CH445326	1000960	1002654	1002651	+	1000960	1000960:1001946, 1002118:1002654
1530	2	SNOG_01530.2	no	yes	no	no	no	no	no	no	no	2	CH445326	1003375	1003536	1003533	+	1003375	1003375:1003536
1531	2	SNOG_01531.2	no	yes	no	no	no	no	no	yes	no	2	CH445326	1003821	1004908	1003824	-	1004908	1003821:1004654, 1004717:1004908
1532	2	SNOG_01532.2	no	yes	no	yes	yes	no	yes	yes	no	2	CH445326	1005226	1007253	1005229	-	1007253	1005226:1006278, 1006349:1007179, 1007233:1007253	56	0.0058	12	1
1533	1	SNOG_01533.1	no	no	no	no	no	no	no	no	no	2	CH445326	1007554	1007818	1007815	+	1007554	1007554:1007632, 1007727:1007818
1534	2	SNOG_01534.2	no	yes	no	no	no	no	no	yes	no	2	CH445326	1009160	1010319	1010316	+	1009160	1009160:1009186, 1009237:1010319
1535	1	SNOG_01535.1	no	no	no	no	no	no	no	yes	no	2	CH445326	1010979	1011804	1010982	-	1011804	1010979:1011080, 1011246:1011680, 1011730:1011804
1536	1	SNOG_01536.1	no	no	no	no	no	no	no	yes	no	2	CH445326	1012742	1013457	1012745	-	1013457	1012742:1013222, 1013276:1013358, 1013419:1013457
1537	2	SNOG_01537.2	no	yes	no	no	no	no	no	no	no	2	CH445326	1014401	1015311	1015308	+	1014401	1014401:1014464, 1014544:1014732, 1014755:1015311
1538	1	SNOG_01538.1	no	no	no	no	no	no	no	yes	no	2	CH445326	1016186	1016959	1016189	-	1016959	1016186:1016959
1539	1	SNOG_01539.1	no	no	no	no	no	no	no	yes	no	2	CH445326	1019226	1019933	1019229	-	1019933	1019226:1019933
1540	1	SNOG_01540.1	no	no	no	no	no	no	no	no	no	2	CH445326	1021940	1022201	1021943	-	1022201	1021940:1021953, 1022036:1022201
1541	1	SNOG_01541.1	no	no	yes	no	no	no	no	no	no	2	CH445326	1024308	1025454	1025451	+	1024308	1024308:1024474, 1024614:1025325, 1025404:1025454
1542	1	SNOG_01542.1	no	no	no	no	no	no	no	no	no	2	CH445326	1025806	1025951	1025809	-	1025951	1025806:1025864, 1025921:1025951
1543	1	SNOG_01543.1	no	no	no	no	no	no	no	no	no	2	CH445326	1026752	1026917	1026914	+	1026752	1026752:1026796, 1026855:1026917
1544	1	SNOG_01544.1	no	no	no	no	no	no	no	no	no	2	CH445326	1026984	1028033	1028030	+	1026984	1026984:1027278, 1027418:1027465, 1027535:1027629, 1027743:1028033
1545	1	SNOG_01545.1	no	no	no	no	no	no	no	no	no	2	CH445326	1028622	1028940	1028625	-	1028940	1028622:1028693, 1028860:1028940
1546	1	SNOG_01546.1	no	no	no	no	no	no	no	yes	no	2	CH445326	1030403	1031275	1030406	-	1031275	1030403:1031275
1547	2	SNOG_01547.2	no	yes	no	no	no	no	no	yes	no	2	CH445326	1031770	1032528	1031773	-	1032528	1031770:1031825, 1031862:1032528
1548	1	SNOG_01548.1	no	no	no	no	no	no	no	no	no	2	CH445326	1032838	1033161	1033158	+	1032838	1032838:1032944, 1033056:1033161
1549	2	SNOG_01549.2	no	yes	no	no	no	no	no	yes	no	2	CH445326	1033154	1033959	1033157	-	1033959	1033154:1033340, 1033436:1033959
1550	1	SNOG_01550.1	no	no	no	no	no	no	no	no	no	2	CH445326	1034031	1034322	1034319	+	1034031	1034031:1034051, 1034140:1034322
1551	1	SNOG_01551.1	no	no	no	no	no	no	no	no	no	2	CH445326	1034369	1034688	1034685	+	1034369	1034369:1034399, 1034438:1034688
1552	1	SNOG_01552.1	no	no	no	no	no	no	no	yes	no	2	CH445326	1035680	1036291	1035683	-	1036291	1035680:1036291
1553	2	SNOG_01553.2	no	yes	yes	no	no	no	no	yes	no	2	CH445326	1037950	1040341	1040338	+	1037950	1037950:1038007, 1038068:1038387, 1038675:1038755, 1038902:1039140, 1039180:1040341
1554	2	SNOG_01554.2	no	yes	no	no	no	no	no	yes	no	2	CH445326	1040894	1042572	1040897	-	1042572	1040894:1041066, 1041120:1041237, 1041292:1041611, 1041663:1041747, 1041795:1042163, 1042211:1042489, 1042534:1042572
1555	2	SNOG_01555.2	no	yes	no	no	no	no	no	yes	no	2	CH445326	1044161	1045545	1045542	+	1044161	1044161:1044242, 1044294:1044436, 1044490:1045545
1556	1	SNOG_01556.1	no	no	no	yes	yes	no	no	no	no	2	CH445326	1046258	1046862	1046859	+	1046258	1046258:1046284, 1046435:1046630, 1046768:1046862	45	0.024	6	1	4	1
1557	2	SNOG_01557.2	yes	no	no	no	no	no	no	yes	no	2	CH445326	1047455	1048141	1048138	+	1047455	1047455:1048141
1558	2	SNOG_01558.2	no	yes	no	no	no	no	no	yes	no	2	CH445326	1048912	1049980	1049977	+	1048912	1048912:1049137, 1049188:1049574, 1049706:1049980
1559	2	SNOG_01559.2	yes	no	no	no	no	no	no	yes	no	2	CH445326	1050133	1050852	1050136	-	1050852	1050133:1050852
1560	2	SNOG_01560.2	no	yes	no	no	no	no	no	yes	no	2	CH445326	1051681	1052956	1052953	+	1051681	1051681:1052032, 1052088:1052956
1562	2	SNOG_01562.2	no	yes	no	no	no	no	no	yes	no	2	CH445326	1053368	1055279	1053371	-	1055279	1053368:1053772, 1053807:1054295, 1054757:1054797, 1054859:1055279
1563	1	SNOG_01563.1	no	no	no	no	no	no	no	yes	no	2	CH445326	1056349	1056948	1056352	-	1056948	1056349:1056709, 1056911:1056948
1564	2	SNOG_01564.2	yes	no	no	no	no	no	no	yes	no	2	CH445326	1058240	1059092	1058960	+	1058310	1058240:1059092
1565	2	SNOG_01565.2	no	yes	no	no	no	no	no	yes	no	2	CH445326	1059616	1061554	1061551	+	1059616	1059616:1060013, 1060142:1060286, 1060361:1060511, 1060558:1060799, 1060851:1061277, 1061334:1061554
1566	2	SNOG_01566.2	yes	yes	no	no	no	no	no	no	no	2	CH445326	1061809	1062569	1062447	+	1061849	1061809:1061887, 1061956:1062002, 1062186:1062239, 1062294:1062569
1567	2	SNOG_01567.2	yes	yes	yes	yes	yes	no	no	yes	no	2	CH445326	1062647	1063776	1062785	-	1063776	1062647:1063058, 1063111:1063454, 1063504:1063597, 1063721:1063776	149	5.8e-10	11	4	4	2
1568	2	SNOG_01568.2	no	yes	no	no	no	no	no	yes	no	2	CH445326	1064494	1066209	1066206	+	1064494	1064494:1066209
1569	2	SNOG_01569.2	no	yes	yes	no	no	no	no	yes	no	2	CH445326	1067337	1069340	1069337	+	1067337	1067337:1067416, 1067467:1068352, 1068918:1069340
1570	2	SNOG_01570.2	no	yes	no	no	no	no	no	yes	no	2	CH445326	1070677	1071642	1071639	+	1070677	1070677:1071099, 1071154:1071642
1571	1	SNOG_01571.1	no	no	no	no	no	no	no	no	no	2	CH445326	1072237	1072521	1072518	+	1072237	1072237:1072366, 1072499:1072521
1572	2	SNOG_01572.2	no	yes	no	no	no	no	no	yes	no	2	CH445326	1073948	1074871	1074868	+	1073948	1073948:1074871
1573	2	SNOG_01573.2	no	yes	no	no	no	no	no	yes	no	2	CH445326	1075527	1076777	1075530	-	1076777	1075527:1076777
1574	2	SNOG_01574.2	no	yes	no	no	no	no	no	yes	no	2	CH445326	1077251	1078396	1077254	-	1078396	1077251:1078396
1575	2	SNOG_01575.2	no	yes	no	no	no	no	no	yes	no	2	CH445326	1078766	1079368	1079365	+	1078766	1078766:1078995, 1079047:1079368
1576	2	SNOG_01576.2	no	yes	no	no	no	no	no	yes	no	2	CH445326	1080594	1082325	1082322	+	1080594	1080594:1081038, 1081184:1082325
1577	2	SNOG_01577.2	no	yes	no	no	no	no	no	yes	no	2	CH445326	1083551	1084334	1084331	+	1083551	1083551:1083579, 1083759:1083781, 1083868:1084334
1578	2	SNOG_01578.2	yes	yes	no	no	no	no	no	yes	no	2	CH445326	1085073	1087364	1085076	-	1087321	1085073:1085280, 1085625:1087364
1579	2	SNOG_01579.2	no	yes	no	no	no	no	no	yes	no	2	CH445326	1088449	1090145	1090142	+	1088449	1088449:1089061, 1089111:1089619, 1089849:1090145
1580	1	SNOG_01580.1	no	no	yes	no	no	no	no	yes	no	2	CH445326	1089768	1090526	1089771	-	1090526	1089768:1089944, 1089969:1090212, 1090249:1090526
1581	1	SNOG_01581.1	no	no	no	no	no	no	no	yes	no	2	CH445326	1090824	1091139	1090827	-	1091139	1090824:1090866, 1090943:1091139
1582	1	SNOG_01582.1	no	no	no	no	no	no	no	no	no	2	CH445326	1091673	1092561	1091676	-	1092561	1091673:1091824, 1091883:1092561
1583	1	SNOG_01583.1	no	no	no	no	no	no	no	yes	no	2	CH445326	1093236	1095479	1093239	-	1095479	1093236:1093594, 1093623:1093672, 1093720:1094089, 1094138:1094421, 1094470:1094571, 1094599:1095116, 1095411:1095479
1584	2	SNOG_01584.2	no	yes	no	no	no	no	no	yes	no	2	CH445326	1097363	1098358	1098355	+	1097363	1097363:1098358
1585	2	SNOG_01585.2	no	yes	no	no	no	no	no	yes	no	2	CH445326	1098521	1099669	1098524	-	1099669	1098521:1099669
1586	1	SNOG_01586.1	no	no	no	no	no	no	no	no	no	2	CH445326	1099867	1100274	1099870	-	1100274	1099867:1099928, 1100202:1100274
1587	1	SNOG_01587.1	no	no	no	no	no	no	no	no	no	2	CH445326	1101854	1102434	1102431	+	1101854	1101854:1101885, 1101989:1102008, 1102286:1102434
1588	1	SNOG_01588.1	no	no	no	no	no	no	no	yes	no	2	CH445326	1103738	1104139	1104136	+	1103738	1103738:1103854, 1104014:1104139
1589	1	SNOG_01589.1	no	no	no	no	no	no	no	no	no	2	CH445326	1104983	1105502	1105499	+	1104983	1104983:1105203, 1105223:1105502
1590	2	SNOG_01590.2	no	yes	no	no	no	no	no	yes	no	2	CH445326	1107555	1108092	1108089	+	1107555	1107555:1107656, 1107706:1108092
1591	2	SNOG_01591.2	yes	yes	no	no	no	no	no	yes	no	2	CH445326	1109484	1112027	1111737	+	1109484	1109484:1109586, 1109649:1109770, 1109816:1111560, 1111611:1112027
1593	2	SNOG_01593.2	no	yes	yes	yes	no	no	no	yes	no	2	CH445326	1113043	1117900	1113046	-	1117900	1113043:1115741, 1115801:1115974, 1116423:1117122, 1117169:1117706, 1117764:1117900	115	3e-05	22	14	3	2
1594	2	SNOG_01594.2	no	yes	no	no	no	no	no	yes	no	2	CH445326	1119211	1120385	1120382	+	1119211	1119211:1119309, 1119369:1119847, 1119965:1120385
1595	2	SNOG_01595.2	no	yes	no	no	no	no	no	yes	no	2	CH445326	1120989	1122060	1122057	+	1120989	1120989:1121114, 1121161:1121361, 1121416:1122060
1596	2	SNOG_01596.2	yes	yes	yes	no	no	no	no	yes	no	2	CH445326	1122299	1123078	1122302	-	1122866	1122299:1122616, 1122702:1123078
1597	1	SNOG_01597.1	no	no	no	no	no	no	no	no	no	2	CH445326	1123746	1124103	1123749	-	1124103	1123746:1123836, 1123883:1124103
1598	2	SNOG_01598.2	no	yes	no	no	no	no	no	no	no	2	CH445326	1124705	1125136	1124708	-	1125136	1124705:1125136
1599	1	SNOG_01599.1	no	no	no	no	no	no	no	no	no	2	CH445326	1125396	1125691	1125399	-	1125691	1125396:1125468, 1125615:1125691
1600	2	SNOG_01600.2	no	yes	no	no	no	no	no	yes	no	2	CH445326	1126065	1126637	1126634	+	1126065	1126065:1126637
1601	1	SNOG_01601.1	no	no	no	no	no	no	no	no	no	2	CH445326	1127138	1127767	1127764	+	1127138	1127138:1127146, 1127307:1127352, 1127497:1127664, 1127718:1127767
1602	1	SNOG_01602.1	no	no	no	no	no	no	no	no	no	2	CH445326	1128211	1128685	1128214	-	1128685	1128211:1128392, 1128562:1128685
1603	2	SNOG_01603.2	no	yes	no	no	no	no	no	no	no	2	CH445326	1131188	1132562	1132559	+	1131188	1131188:1131584, 1131613:1132562
1604	2	SNOG_01604.2	no	yes	yes	no	no	no	no	yes	no	2	CH445326	1133785	1135138	1133788	-	1135138	1133785:1135040, 1135126:1135138
1605	1	SNOG_01605.1	no	no	no	no	no	no	no	no	no	2	CH445326	1136332	1136776	1136773	+	1136332	1136332:1136438, 1136647:1136776
1606	2	SNOG_01606.2	no	yes	no	no	no	no	no	yes	no	2	CH445326	1138661	1140884	1140881	+	1138661	1138661:1139476, 1139532:1140102, 1140139:1140884
1607	2	SNOG_01607.2	no	yes	no	no	no	no	no	yes	no	2	CH445326	1141330	1142216	1142213	+	1141330	1141330:1141529, 1141586:1142216
1608	2	SNOG_01608.2	no	yes	no	no	no	no	no	yes	no	2	CH445326	1142804	1143865	1143862	+	1142804	1142804:1142852, 1143029:1143762, 1143830:1143865
1609	2	SNOG_01609.2	no	yes	no	no	no	no	no	yes	no	2	CH445326	1145604	1146541	1146538	+	1145604	1145604:1145846, 1145891:1146541
1610	2	SNOG_01610.2	no	yes	no	no	no	no	no	yes	no	2	CH445326	1147652	1149284	1149281	+	1147652	1147652:1149254, 1149271:1149284
1611	1	SNOG_01611.1	no	no	no	no	no	no	no	yes	no	2	CH445326	1149749	1151518	1151515	+	1149749	1149749:1149822, 1149934:1151518
1612	2	SNOG_01612.2	no	yes	no	no	no	no	no	yes	no	2	CH445326	1154111	1156914	1154114	-	1156914	1154111:1154406, 1154456:1156200, 1156248:1156688, 1156745:1156914
1613	2	SNOG_01613.2	no	yes	yes	no	no	no	no	yes	no	2	CH445326	1157120	1157997	1157123	-	1157997	1157120:1157158, 1157365:1157997
1614	2	SNOG_01614.2	yes	yes	yes	no	no	no	no	yes	no	2	CH445326	1158424	1159691	1158655	-	1159676	1158424:1158791, 1158923:1159369, 1159428:1159579, 1159636:1159691
1615	2	SNOG_01615.2	no	yes	no	no	no	no	no	yes	no	2	CH445326	1161076	1163600	1161079	-	1163600	1161076:1161329, 1161381:1161660, 1161710:1162339, 1162394:1163218, 1163295:1163600
1617	2	SNOG_01617.2	no	yes	no	no	no	no	no	yes	no	2	CH445326	1164158	1166933	1164161	-	1166933	1164158:1165112, 1165483:1165702, 1165835:1166788, 1166876:1166933
1618	2	SNOG_01618.2	no	yes	no	no	no	no	no	yes	no	2	CH445326	1167957	1169192	1169189	+	1167957	1167957:1169192
1619	1	SNOG_01619.1	no	no	no	no	no	no	no	no	no	2	CH445326	1169285	1169498	1169495	+	1169285	1169285:1169297, 1169326:1169498
1620	2	SNOG_01620.2	no	yes	yes	yes	yes	no	no	yes	no	2	CH445326	1169677	1170655	1169680	-	1170655	1169677:1169810, 1169975:1170055, 1170125:1170514, 1170613:1170655	154	3.2e-09	19	7	7	3
1621	2	SNOG_01621.2	yes	yes	no	no	no	no	no	yes	no	2	CH445326	1171132	1175066	1174840	+	1171132	1171132:1172007, 1172185:1173166, 1173572:1173849, 1173965:1175066
1622	2	SNOG_01622.2	no	yes	no	no	no	no	no	yes	no	2	CH445326	1175631	1177310	1177307	+	1175631	1175631:1176343, 1176395:1177310
1623	2	SNOG_01623.2	no	yes	no	no	no	no	no	yes	no	2	CH445326	1177639	1182194	1182191	+	1177639	1177639:1177680, 1178439:1182194
1624	1	SNOG_01624.1	no	no	no	no	no	no	no	yes	no	2	CH445326	1182445	1184056	1182448	-	1184056	1182445:1183478, 1183528:1184056
1625	1	SNOG_01625.1	no	no	no	no	no	no	no	no	no	2	CH445326	1184076	1184347	1184344	+	1184076	1184076:1184116, 1184281:1184347
1626	2	SNOG_01626.2	no	yes	no	no	no	no	no	yes	no	2	CH445326	1187108	1187692	1187111	-	1187692	1187108:1187232, 1187527:1187692
1627	1	SNOG_01627.1	no	no	no	no	no	no	no	no	no	2	CH445326	1189815	1190068	1190065	+	1189815	1189815:1189883, 1190009:1190068
1628	1	SNOG_01628.1	no	no	no	no	no	no	no	no	no	2	CH445326	1191307	1191777	1191774	+	1191307	1191307:1191377, 1191603:1191777
1629	2	SNOG_01629.2	yes	yes	no	no	no	no	no	yes	no	2	CH445326	1192580	1194526	1194475	+	1192580	1192580:1194526
1630	2	SNOG_01630.2	no	yes	no	no	no	no	no	yes	no	2	CH445326	1195088	1196184	1195091	-	1196184	1195088:1195705, 1195773:1196113, 1196172:1196184
1631	2	SNOG_01631.2	no	yes	no	no	no	no	no	yes	no	2	CH445326	1196356	1197409	1197406	+	1196356	1196356:1196393, 1196445:1196854, 1196880:1197409
1632	2	SNOG_01632.2	no	yes	no	no	no	no	no	yes	no	2	CH445326	1197660	1199153	1199150	+	1197660	1197660:1199153
1633	2	SNOG_01633.2	yes	yes	no	no	no	no	no	yes	no	2	CH445326	1199553	1200414	1199556	-	1200414	1199553:1199615, 1199669:1200074, 1200113:1200243, 1200295:1200329, 1200381:1200414
1634	2	SNOG_01634.2	no	yes	no	no	no	no	no	yes	no	2	CH445326	1201347	1202567	1202564	+	1201347	1201347:1201527, 1201576:1202567
1635	2	SNOG_01635.2	no	yes	no	no	no	no	no	no	no	2	CH445326	1203445	1205330	1205327	+	1203445	1203445:1204645, 1204699:1205330
1636	1	SNOG_01636.1	no	no	no	no	no	no	no	no	no	2	CH445326	1205760	1206326	1205763	-	1206326	1205760:1205810, 1205975:1206059, 1206289:1206326
1637	1	SNOG_01637.1	no	no	no	no	no	no	no	no	no	2	CH445326	1206908	1207312	1207309	+	1206908	1206908:1207034, 1207191:1207312
1638	2	SNOG_01638.2	no	yes	yes	no	no	no	no	yes	no	2	CH445326	1208511	1209481	1209478	+	1208511	1208511:1209087, 1209144:1209481
1639	1	SNOG_01639.1	no	no	no	no	no	no	no	no	no	2	CH445326	1209545	1209897	1209548	-	1209897	1209545:1209606, 1209645:1209897
1640	1	SNOG_01640.1	no	no	no	no	no	no	no	no	no	2	CH445326	1210821	1210990	1210987	+	1210821	1210821:1210898, 1210955:1210990
1641	1	SNOG_01641.1	no	no	yes	no	no	no	no	no	no	2	CH445326	1211259	1211907	1211904	+	1211259	1211259:1211542, 1211631:1211907
1642	2	SNOG_01642.2	no	yes	yes	no	no	no	no	yes	no	2	CH445326	1212281	1214167	1214164	+	1212281	1212281:1212447, 1212504:1212745, 1212792:1214167
1643	2	SNOG_01643.2	yes	yes	no	no	no	no	no	yes	no	2	CH445326	1214522	1216093	1214814	-	1216093	1214522:1215312, 1215367:1215814, 1215859:1216093
1644	2	SNOG_01644.2	no	yes	no	no	no	no	no	yes	no	2	CH445326	1217404	1218334	1217407	-	1218334	1217404:1217750, 1217803:1218334
1645	1	SNOG_01645.1	no	no	no	no	no	no	no	yes	no	2	CH445326	1219199	1220777	1220774	+	1219199	1219199:1219250, 1219271:1220676, 1220736:1220777
1646	2	SNOG_01646.2	no	yes	no	no	no	no	no	yes	no	2	CH445326	1220578	1222193	1220581	-	1222193	1220578:1220639, 1220867:1222193
1647	1	SNOG_01647.1	no	no	no	no	no	no	no	no	no	2	CH445326	1222761	1223389	1223386	+	1222761	1222761:1223194, 1223242:1223389
1648	2	SNOG_01648.2	no	yes	no	no	no	no	no	no	no	2	CH445326	1223899	1224951	1224948	+	1223899	1223899:1223946, 1224171:1224379, 1224436:1224848, 1224878:1224951
1649	2	SNOG_01649.2	no	yes	no	no	no	no	no	yes	no	2	CH445326	1225981	1226910	1226907	+	1225981	1225981:1226910
1650	1	SNOG_01650.1	no	no	no	no	no	no	no	yes	no	2	CH445326	1229927	1231177	1231174	+	1229927	1229927:1231177
1651	1	SNOG_01651.1	no	no	no	no	no	no	no	yes	no	2	CH445326	1233116	1234480	1233119	-	1234480	1233116:1233982, 1234052:1234480
1652	2	SNOG_01652.2	no	yes	no	no	no	no	no	yes	no	2	CH445326	1235449	1239601	1239598	+	1235449	1235449:1235604, 1235666:1235957, 1236171:1239601
1653	2	SNOG_01653.2	no	yes	yes	no	no	no	no	yes	no	2	CH445326	1240424	1241413	1240427	-	1241413	1240424:1240964, 1241070:1241413
1654	2	SNOG_01654.2	yes	yes	no	no	no	no	no	yes	no	2	CH445326	1241686	1243862	1243490	+	1241890	1241686:1241975, 1242031:1242329, 1242379:1243862
1655	1	SNOG_01655.1	no	no	no	no	no	no	no	no	no	2	CH445326	1243897	1244290	1244287	+	1243897	1243897:1243929, 1244012:1244290
1656	1	SNOG_01656.1	no	no	no	no	no	no	no	no	no	2	CH445326	1244675	1245484	1245481	+	1244675	1244675:1245484
1657	2	SNOG_01657.2	no	yes	no	no	no	no	no	yes	no	2	CH445326	1246277	1246825	1246822	+	1246277	1246277:1246675, 1246718:1246825
1658	2	SNOG_01658.2	no	yes	no	no	no	no	no	yes	no	2	CH445326	1247591	1248220	1248217	+	1247591	1247591:1247621, 1247924:1248046, 1248102:1248220
1659	1	SNOG_01659.1	no	no	no	no	no	no	no	no	no	2	CH445326	1248380	1248685	1248383	-	1248685	1248380:1248685
1660	1	SNOG_01660.1	no	no	no	no	no	no	no	yes	no	2	CH445326	1249268	1249909	1249271	-	1249909	1249268:1249909
1661	2	SNOG_01661.2	no	yes	no	no	no	no	no	yes	no	2	CH445326	1250543	1251583	1251580	+	1250543	1250543:1251583
1662	2	SNOG_01662.2	no	yes	no	no	no	no	no	yes	no	2	CH445326	1251649	1253166	1251652	-	1253166	1251649:1253166
1663	2	SNOG_01663.2	no	yes	no	no	no	no	no	yes	no	2	CH445326	1253524	1256340	1253527	-	1256340	1253524:1253921, 1253970:1256340
1664	1	SNOG_01664.1	no	no	no	no	no	no	no	no	no	2	CH445326	1256694	1257349	1256697	-	1257349	1256694:1256761, 1256835:1257000, 1257083:1257349
1665	1	SNOG_01665.1	no	no	no	no	no	no	no	no	no	2	CH445326	1257547	1258290	1258287	+	1257547	1257547:1258290
1666	2	SNOG_01666.2	no	yes	no	no	no	no	no	yes	no	2	CH445326	1258550	1260931	1258553	-	1260931	1258550:1260018, 1260220:1260831, 1260919:1260931
1667	2	SNOG_01667.2	no	yes	no	no	no	no	no	yes	no	2	CH445326	1261959	1262792	1262789	+	1261959	1261959:1262027, 1262076:1262792
1668	2	SNOG_01668.2	yes	no	no	no	no	no	no	yes	no	2	CH445326	1263270	1264081	1264078	+	1263349	1263270:1263487, 1263557:1263813, 1263935:1264081
1669	2	SNOG_01669.2	no	yes	no	no	no	no	no	no	no	2	CH445326	1264367	1265785	1264370	-	1265785	1264367:1265785
1670	1	SNOG_01670.1	no	no	no	no	no	no	no	no	no	2	CH445326	1266286	1266561	1266289	-	1266561	1266286:1266391, 1266494:1266561
1671	2	SNOG_01671.2	no	yes	no	no	no	no	no	yes	no	2	CH445326	1266802	1267296	1267293	+	1266802	1266802:1267296
1672	1	SNOG_01672.1	no	no	no	no	no	no	no	no	no	2	CH445326	1267723	1268410	1267726	-	1268410	1267723:1268266, 1268331:1268410
1673	1	SNOG_01673.1	no	no	no	no	no	no	no	no	no	2	CH445326	1268907	1269233	1268910	-	1269233	1268907:1269037, 1269125:1269233
1674	2	SNOG_01674.2	yes	yes	yes	yes	no	no	no	yes	no	2	CH445326	1269540	1272835	1269699	-	1272835	1269540:1270137, 1270186:1272553, 1272769:1272835	52	0.0035	4	2	1	1
1675	2	SNOG_01675.2	no	yes	no	no	no	no	no	yes	no	2	CH445326	1273321	1278255	1278252	+	1273321	1273321:1274779, 1274949:1275404, 1275519:1277104, 1277158:1277776, 1277868:1278083, 1278101:1278255
1676	2	SNOG_01676.2	no	yes	yes	no	no	no	no	yes	no	2	CH445326	1278970	1279653	1279650	+	1278970	1278970:1279653
1677	2	SNOG_01677.2	yes	yes	no	no	no	no	no	yes	no	2	CH445326	1280034	1280930	1280037	-	1280930	1280034:1280664, 1280737:1280930
1678	2	SNOG_01678.2	no	yes	no	no	no	no	no	yes	no	2	CH445326	1281404	1281726	1281723	+	1281404	1281404:1281433, 1281487:1281726
1679	2	SNOG_01679.2	no	yes	no	no	no	no	no	yes	no	2	CH445326	1281878	1282800	1281881	-	1282800	1281878:1282668, 1282767:1282800
1680	2	SNOG_01680.2	no	yes	no	no	no	no	no	yes	no	2	CH445326	1283051	1289484	1289481	+	1283051	1283051:1285162, 1285184:1285492, 1285691:1285903, 1285949:1287223, 1287272:1287503, 1287551:1287855, 1287906:1288305, 1288427:1288513, 1288562:1289484
1683	2	SNOG_01683.2	no	yes	no	no	no	no	no	yes	no	2	CH445326	1289667	1292238	1289670	-	1292238	1289667:1290387, 1290676:1290912, 1291508:1292238
1684	2	SNOG_01684.2	no	yes	no	no	no	no	no	yes	no	2	CH445326	1293763	1294882	1294879	+	1293763	1293763:1294711, 1294755:1294882
1685	2	SNOG_01685.2	no	yes	no	no	no	no	no	yes	no	2	CH445326	1295106	1296000	1295109	-	1296000	1295106:1295768, 1295815:1296000
1686	2	SNOG_01686.2	no	yes	no	no	no	no	no	yes	no	2	CH445326	1296546	1298147	1298144	+	1296546	1296546:1296593, 1296717:1297190, 1297324:1298000, 1298054:1298147
1687	2	SNOG_01687.2	yes	no	no	no	no	no	no	yes	no	2	CH445326	1299292	1301645	1301129	+	1299292	1299292:1299443, 1299503:1299806, 1299854:1299883, 1299920:1300108, 1300162:1300919, 1300970:1301645
1688	2	SNOG_01688.2	no	yes	no	no	no	no	no	yes	no	2	CH445326	1302039	1304069	1304066	+	1302039	1302039:1303305, 1303363:1304069
1689	1	SNOG_01689.1	no	no	no	no	no	no	no	yes	no	2	CH445326	1304271	1305503	1304274	-	1305503	1304271:1304358, 1304455:1304705, 1304756:1304950, 1305000:1305503
1690	2	SNOG_01690.2	yes	yes	no	no	no	no	no	yes	no	2	CH445326	1308728	1310127	1309982	+	1308728	1308728:1309208, 1309258:1309787, 1309839:1310127
1692	2	SNOG_01692.2	no	yes	no	no	no	no	no	yes	no	2	CH445326	1311136	1314779	1311139	-	1314779	1311136:1312143, 1312491:1312549, 1312593:1314528, 1314753:1314779
1693	2	SNOG_01693.2	yes	yes	yes	yes	yes	no	no	yes	no	2	CH445326	1315068	1316758	1316634	+	1315093	1315068:1315350, 1315423:1315597, 1315649:1316493, 1316542:1316758	91	1.2e-05	11	6	3	2
1694	2	SNOG_01694.2	no	yes	no	no	no	no	no	yes	no	2	CH445326	1316976	1317340	1317337	+	1316976	1316976:1317065, 1317141:1317172, 1317232:1317340
1695	2	SNOG_01695.2	no	yes	no	no	no	no	no	yes	no	2	CH445326	1317485	1319594	1317488	-	1319594	1317485:1318161, 1318205:1318867, 1319201:1319594
1696	2	SNOG_01696.2	yes	yes	no	no	no	no	no	yes	no	2	CH445326	1320279	1320838	1320440	-	1320789	1320279:1320517, 1320587:1320701, 1320758:1320838
1697	2	SNOG_01697.2	no	yes	yes	yes	yes	no	no	yes	no	2	CH445326	1321181	1322406	1321184	-	1322406	1321181:1321795, 1321968:1322110, 1322292:1322406	127	5.1e-07	16	9	5	2
1698	2	SNOG_01698.2	yes	yes	no	no	no	no	no	yes	no	2	CH445326	1322402	1323262	1323064	+	1322495	1322402:1322530, 1322605:1322818, 1322934:1323262
1699	2	SNOG_01699.2	no	yes	no	no	no	no	no	yes	no	2	CH445326	1323490	1324119	1323493	-	1324119	1323490:1323553, 1323607:1323971, 1324027:1324119
1700	2	SNOG_01700.2	no	yes	no	no	no	no	no	yes	no	2	CH445326	1324177	1324932	1324929	+	1324177	1324177:1324932
1701	2	SNOG_01701.2	no	yes	no	no	no	no	no	yes	no	2	CH445326	1325021	1326006	1325024	-	1326006	1325021:1325296, 1325395:1326006
1702	2	SNOG_01702.2	no	yes	yes	no	no	no	no	yes	no	2	CH445326	1326871	1329552	1329549	+	1326871	1326871:1327399, 1327613:1329552
1703	1	SNOG_01703.1	no	no	no	no	no	no	no	yes	no	2	CH445326	1330151	1330476	1330473	+	1330151	1330151:1330356, 1330407:1330476
1704	2	SNOG_01704.2	no	yes	no	no	no	no	no	yes	no	2	CH445326	1333027	1334410	1334407	+	1333027	1333027:1333751, 1333804:1334410
1705	1	SNOG_01705.1	no	no	no	no	no	no	no	no	no	2	CH445326	1335088	1337519	1335091	-	1337519	1335088:1337404, 1337464:1337519
1706	2	SNOG_01706.2	no	yes	no	no	no	no	no	no	no	2	CH445326	1338012	1338725	1338722	+	1338012	1338012:1338725
1707	2	SNOG_01707.2	no	yes	no	no	no	no	no	yes	no	2	CH445326	1341128	1343023	1343020	+	1341128	1341128:1341671, 1341740:1342115, 1342168:1342388, 1342518:1343023
1708	2	SNOG_01708.2	yes	no	no	no	no	no	no	yes	no	2	CH445326	1344474	1346552	1346354	+	1344474	1344474:1346552
1709	1	SNOG_01709.1	no	no	no	no	no	no	no	no	no	2	CH445326	1346591	1346937	1346594	-	1346937	1346591:1346776, 1346884:1346937
1710	1	SNOG_01710.1	no	no	no	no	no	no	no	yes	no	2	CH445326	1347706	1349106	1347709	-	1349106	1347706:1347846, 1347898:1348892, 1348928:1348987, 1349043:1349106
1711	1	SNOG_01711.1	no	no	no	no	no	no	no	yes	no	2	CH445326	1350667	1352473	1352470	+	1350667	1350667:1351053, 1351112:1351905, 1352260:1352473
1713	2	SNOG_01713.2	yes	yes	no	no	no	no	no	yes	no	2	CH445326	1353534	1356949	1356946	+	1353534	1353534:1354325, 1354376:1355003, 1355040:1355264, 1355791:1356113, 1356187:1356217, 1356753:1356949
1714	2	SNOG_01714.2	no	yes	no	no	no	no	no	yes	no	2	CH445326	1358023	1358835	1358026	-	1358835	1358023:1358524, 1358572:1358748, 1358804:1358835
1715	1	SNOG_01715.1	no	no	no	no	no	no	no	no	no	2	CH445326	1358861	1359530	1359527	+	1358861	1358861:1358876, 1358902:1359035, 1359060:1359227, 1359339:1359530
1716	2	SNOG_01716.2	no	yes	no	no	no	no	no	yes	no	2	CH445326	1360420	1363003	1360423	-	1363003	1360420:1360852, 1360907:1361124, 1361273:1361443, 1361678:1362519, 1362673:1363003
1717	1	SNOG_01717.1	no	no	no	no	no	no	no	no	no	2	CH445326	1364275	1365324	1364278	-	1365324	1364275:1364400, 1364432:1364619, 1364702:1364784, 1365102:1365168, 1365222:1365324
1718	2	SNOG_01718.2	no	yes	no	no	no	no	no	yes	no	2	CH445326	1365976	1367303	1365979	-	1367303	1365976:1366590, 1366755:1367303
1719	2	SNOG_01719.2	yes	yes	no	no	no	no	no	yes	no	2	CH445326	1367559	1368614	1367652	-	1368561	1367559:1368172, 1368222:1368456, 1368532:1368614
1720	2	SNOG_01720.2	no	yes	no	no	no	no	no	yes	no	2	CH445326	1369277	1369822	1369280	-	1369822	1369277:1369822
1721	2	SNOG_01721.2	no	yes	no	no	no	no	no	yes	no	2	CH445326	1370403	1372676	1372673	+	1370403	1370403:1370635, 1370683:1371970, 1372008:1372676
1722	1	SNOG_01722.1	no	no	no	no	no	no	no	no	no	2	CH445326	1373997	1374694	1374000	-	1374694	1373997:1374390, 1374536:1374635, 1374664:1374694
1723	2	SNOG_01723.2	yes	yes	no	no	no	no	no	yes	no	2	CH445326	1375188	1377559	1377556	+	1375395	1375188:1376972, 1377020:1377559
1724	2	SNOG_01724.2	no	yes	no	no	no	no	no	yes	no	2	CH445326	1379798	1381000	1380997	+	1379798	1379798:1381000
1725	1	SNOG_01725.1	no	no	yes	no	no	no	no	no	no	2	CH445326	1381649	1383347	1381652	-	1383347	1381649:1382997, 1383047:1383347
1726	1	SNOG_01726.1	no	no	no	no	no	yes	no	no	no	2	CH445326	1383820	1385532	1383823	-	1385532	1383820:1383953, 1383986:1384546, 1384597:1384971, 1385028:1385532
1727	1	SNOG_01727.1	no	no	no	no	no	no	no	yes	no	2	CH445326	1386052	1389281	1389278	+	1386052	1386052:1386456, 1386503:1386611, 1386672:1387092, 1387142:1387252, 1387302:1387371, 1387432:1387546, 1387598:1387628, 1387678:1388595, 1388644:1388829, 1388894:1389044, 1389101:1389136, 1389249:1389281
1728	2	SNOG_01728.2	no	yes	no	no	no	no	no	yes	no	2	CH445326	1391681	1392193	1392190	+	1391681	1391681:1392193
1729	1	SNOG_01729.1	no	no	no	no	no	no	no	yes	no	2	CH445326	1392970	1393641	1393638	+	1392970	1392970:1393641
1730	1	SNOG_01730.1	no	no	no	no	no	no	no	yes	no	2	CH445326	1396496	1398321	1398318	+	1396496	1396496:1396928, 1396985:1398321
1731	2	SNOG_01731.2	no	yes	no	no	no	no	no	yes	no	2	CH445326	1399774	1400547	1400544	+	1399774	1399774:1399866, 1399919:1400349, 1400424:1400547
1732	2	SNOG_01732.2	no	yes	no	no	no	no	no	yes	no	2	CH445326	1401052	1402055	1402052	+	1401052	1401052:1401404, 1401422:1402055
1733	1	SNOG_01733.1	no	no	no	no	no	no	no	yes	no	2	CH445326	1402497	1402949	1402946	+	1402497	1402497:1402721, 1402902:1402949
1734	2	SNOG_01734.2	no	yes	no	no	no	no	no	yes	no	2	CH445326	1403521	1405752	1405749	+	1403521	1403521:1404382, 1404671:1405134, 1405249:1405752
1735	2	SNOG_01735.2	no	yes	no	no	no	no	no	yes	no	2	CH445326	1406526	1407988	1406529	-	1407988	1406526:1407026, 1407081:1407425, 1407476:1407892, 1407944:1407988
1736	1	SNOG_01736.1	no	no	no	no	no	no	no	yes	no	2	CH445326	1409223	1409881	1409878	+	1409223	1409223:1409799, 1409829:1409881
1737	2	SNOG_01737.2	no	yes	yes	no	no	no	no	yes	no	2	CH445326	1410079	1411431	1410082	-	1411431	1410079:1411431
1738	2	SNOG_01738.2	yes	no	no	no	no	no	no	yes	no	2	CH445326	1411488	1414139	1411770	-	1413949	1411488:1412065, 1412115:1412437, 1412484:1412784, 1412832:1413305, 1413358:1413435, 1413889:1413959, 1414009:1414139
1739	2	SNOG_01739.2	yes	yes	no	no	no	no	no	yes	no	2	CH445326	1414294	1416488	1414431	-	1416488	1414294:1416386, 1416438:1416488
1740	2	SNOG_01740.2	no	yes	no	no	no	no	no	yes	no	2	CH445326	1416935	1417677	1417674	+	1416935	1416935:1416999, 1417053:1417677
1741	2	SNOG_01741.2	no	yes	no	no	no	no	no	yes	no	2	CH445326	1418319	1420511	1418322	-	1420511	1418319:1418539, 1418595:1418799, 1418847:1419034, 1419277:1419517, 1419902:1420318, 1420395:1420511
1742	2	SNOG_01742.2	yes	yes	yes	yes	yes	no	no	yes	no	2	CH445326	1421643	1423515	1423287	+	1421676	1421643:1421774, 1421829:1421893, 1421949:1422033, 1422088:1422135, 1422184:1423515	486	4.5e-12	78	15	29	11
1743	2	SNOG_01743.2	yes	yes	no	no	no	no	no	yes	no	2	CH445326	1424143	1425685	1425466	+	1424143	1424143:1424212, 1424264:1424288, 1424352:1424370, 1424437:1424533, 1424691:1425363, 1425415:1425685
1744	2	SNOG_01744.2	no	yes	yes	no	no	no	no	yes	no	2	CH445326	1426255	1428352	1428349	+	1426255	1426255:1427359, 1427418:1427599, 1427855:1428352
1746	2	SNOG_01746.2	no	yes	no	no	no	no	no	yes	no	2	CH445326	1428436	1430695	1428439	-	1430695	1428436:1428481, 1428519:1429296, 1429331:1429637, 1429898:1430436, 1430479:1430695
1747	2	SNOG_01747.2	no	yes	yes	yes	yes	no	no	yes	no	2	CH445326	1431153	1432627	1432624	+	1431153	1431153:1431347, 1431399:1432197, 1432248:1432627	114	2e-05	26	10	8	4
1748	1	SNOG_01748.1	no	no	no	no	no	no	no	no	no	2	CH445326	1432918	1433105	1432921	-	1433105	1432918:1433016, 1433070:1433105
1749	2	SNOG_01749.2	no	yes	no	no	no	no	no	no	no	2	CH445326	1434447	1435112	1434450	-	1435112	1434447:1435112
1750	1	SNOG_01750.1	no	no	no	no	no	no	no	yes	no	2	CH445326	1436191	1436475	1436472	+	1436191	1436191:1436364, 1436398:1436475
1751	1	SNOG_01751.1	no	no	no	no	no	no	no	yes	no	2	CH445326	1436676	1437499	1437496	+	1436676	1436676:1436908, 1436935:1436955, 1437092:1437122, 1437236:1437499
1752	1	SNOG_01752.1	no	no	no	no	no	no	no	no	no	2	CH445326	1437690	1437920	1437693	-	1437920	1437690:1437796, 1437860:1437920
1753	2	SNOG_01753.2	no	yes	no	no	no	no	no	yes	no	2	CH445326	1438655	1439539	1438658	-	1439539	1438655:1439539
1754	2	SNOG_01754.2	no	yes	no	no	no	no	no	yes	no	2	CH445326	1440042	1441641	1440045	-	1441641	1440042:1440403, 1440456:1441245, 1441278:1441405, 1441545:1441641
1755	2	SNOG_01755.2	no	yes	no	no	no	no	no	yes	no	2	CH445326	1442335	1443468	1442338	-	1443468	1442335:1443468
1756	1	SNOG_01756.1	no	no	no	no	no	no	no	yes	no	2	CH445326	1446277	1446945	1446942	+	1446277	1446277:1446304, 1446443:1446945
1757	2	SNOG_01757.2	no	yes	yes	yes	no	no	no	yes	no	2	CH445326	1447255	1448422	1447258	-	1448422	1447255:1447378, 1447395:1448181, 1448239:1448422	83	0.00025	15	9	4	3
1758	2	SNOG_01758.2	no	yes	no	no	no	no	no	yes	no	2	CH445326	1448829	1449779	1448832	-	1449779	1448829:1448952, 1449001:1449486, 1449562:1449779
1759	2	SNOG_01759.2	no	yes	no	no	no	no	no	yes	no	2	CH445326	1450927	1451625	1451622	+	1450927	1450927:1451625
1760	1	SNOG_01760.1	no	no	no	no	no	no	no	no	no	2	CH445326	1452022	1452360	1452357	+	1452022	1452022:1452360
1761	2	SNOG_01761.2	no	yes	no	no	no	no	no	yes	no	2	CH445326	1453391	1456173	1456170	+	1453391	1453391:1453409, 1453463:1453620, 1453672:1453823, 1453914:1454548, 1454612:1456173
1762	2	SNOG_01762.2	yes	yes	yes	yes	yes	no	no	yes	no	2	CH445326	1456755	1458475	1456758	-	1458416	1456755:1457407, 1457458:1457988, 1458040:1458142, 1458264:1458304, 1458392:1458475	315	3.4e-11	34	10	14	5
1764	2	SNOG_01764.2	no	yes	no	no	no	no	no	yes	no	2	CH445326	1458771	1460027	1460024	+	1458771	1458771:1459027, 1459213:1459376, 1459624:1460027
1766	2	SNOG_01766.2	no	yes	no	no	no	no	no	yes	no	2	CH445326	1460187	1465168	1460190	-	1465168	1460187:1460350, 1460403:1463946, 1464545:1465168
1767	2	SNOG_01767.2	no	yes	no	no	no	no	no	yes	no	2	CH445326	1467507	1467782	1467510	-	1467782	1467507:1467782
1768	2	SNOG_01768.2	no	yes	no	no	no	no	no	yes	no	2	CH445326	1470061	1471820	1470064	-	1471820	1470061:1471686, 1471740:1471820
1769	2	SNOG_01769.2	no	yes	no	no	no	no	no	yes	no	2	CH445326	1472295	1473266	1472298	-	1473266	1472295:1472802, 1472856:1473015, 1473080:1473266
1771	2	SNOG_01771.2	no	yes	no	no	no	no	no	yes	no	2	CH445326	1473799	1477257	1473802	-	1477257	1473799:1476263, 1476308:1476620, 1476954:1477006, 1477044:1477257
1772	1	SNOG_01772.1	no	no	no	no	no	no	no	no	no	2	CH445326	1477657	1478178	1478175	+	1477657	1477657:1477695, 1477867:1478178
1773	2	SNOG_01773.2	no	yes	no	no	no	no	no	no	no	2	CH445326	1478480	1479349	1479346	+	1478480	1478480:1479349
1774	2	SNOG_01774.2	no	yes	no	no	no	no	no	no	no	2	CH445326	1481153	1481548	1481545	+	1481153	1481153:1481548
1775	1	SNOG_01775.1	no	no	no	no	no	no	no	no	no	2	CH445326	1481551	1481829	1481826	+	1481551	1481551:1481600, 1481655:1481829
1776	2	SNOG_01776.2	no	yes	no	no	no	no	no	yes	no	2	CH445326	1481998	1483152	1482001	-	1483152	1481998:1483152
1777	1	SNOG_01777.1	no	no	no	no	no	no	no	no	no	2	CH445326	1483892	1484325	1483895	-	1484325	1483892:1483950, 1484077:1484129, 1484294:1484325
1778	1	SNOG_01778.1	no	no	no	no	no	no	no	no	no	2	CH445326	1486074	1486934	1486931	+	1486074	1486074:1486934
1779	2	SNOG_01779.2	no	yes	no	no	no	no	no	yes	no	2	CH445326	1487165	1488659	1487168	-	1488659	1487165:1487410, 1487472:1487709, 1487765:1487977, 1488033:1488528, 1488602:1488659
1780	1	SNOG_01780.1	no	no	no	no	no	no	no	no	no	2	CH445326	1490764	1491005	1491002	+	1490764	1490764:1490799, 1490883:1491005
1781	2	SNOG_01781.2	no	yes	no	no	no	no	no	yes	no	2	CH445326	1491281	1491913	1491910	+	1491281	1491281:1491913
1782	2	SNOG_01782.2	yes	no	no	no	no	no	no	yes	no	2	CH445326	1494501	1495687	1495400	+	1494501	1494501:1494728, 1494801:1495687
1783	2	SNOG_01783.2	no	yes	no	no	no	no	no	no	no	2	CH445326	1495772	1497460	1495775	-	1497460	1495772:1497460
1784	2	SNOG_01784.2	no	yes	no	no	no	no	no	yes	no	2	CH445326	1498407	1499642	1499639	+	1498407	1498407:1499642
1785	1	SNOG_01785.1	no	no	no	no	no	no	no	no	no	2	CH445326	1500745	1501452	1501449	+	1500745	1500745:1501452
1787	2	SNOG_01787.2	no	yes	no	no	no	no	no	yes	no	2	CH445326	1502236	1505337	1505334	+	1502236	1502236:1502532, 1502596:1502790, 1502851:1503175, 1503656:1505337
1789	2	SNOG_01789.2	no	yes	no	no	no	no	no	no	no	2	CH445326	1506145	1508483	1508480	+	1506145	1506145:1506194, 1506474:1506912, 1507347:1508483
1790	2	SNOG_01790.2	no	yes	no	no	no	no	no	no	no	2	CH445326	1508800	1509808	1509805	+	1508800	1508800:1509458, 1509574:1509808
1791	2	SNOG_01791.2	no	yes	no	no	no	no	no	yes	no	2	CH445326	1510075	1512238	1512235	+	1510075	1510075:1510667, 1510714:1512238
1792	2	SNOG_01792.2	no	yes	yes	no	no	no	no	yes	no	2	CH445326	1513324	1518377	1518374	+	1513324	1513324:1513509, 1513554:1513835, 1513889:1514850, 1514916:1516640, 1516697:1518377
1793	2	SNOG_01793.2	no	yes	no	no	no	no	no	yes	no	2	CH445326	1518693	1519900	1518696	-	1519900	1518693:1519457, 1519598:1519900
1794	2	SNOG_01794.2	no	yes	no	no	no	no	no	yes	no	2	CH445326	1520302	1521882	1520305	-	1521882	1520302:1521059, 1521106:1521541, 1521600:1521680, 1521733:1521882
1795	2	SNOG_01795.2	yes	yes	no	no	no	no	no	yes	no	2	CH445326	1522174	1523412	1523169	+	1522174	1522174:1523412
1796	2	SNOG_01796.2	no	yes	no	no	no	no	no	yes	no	2	CH445326	1524376	1525032	1525029	+	1524376	1524376:1524520, 1524590:1525032
1797	2	SNOG_01797.2	no	yes	no	no	no	no	no	yes	no	2	CH445326	1525474	1526468	1526465	+	1525474	1525474:1525498, 1525525:1526468
1798	2	SNOG_01798.2	no	yes	no	no	no	no	no	yes	no	2	CH445326	1527348	1528583	1528580	+	1527348	1527348:1528583
1799	1	SNOG_01799.1	no	no	no	no	no	no	no	no	no	2	CH445326	1529303	1530147	1530144	+	1529303	1529303:1529594, 1529645:1530147
1800	1	SNOG_01800.1	no	no	no	no	no	no	no	no	no	2	CH445326	1530273	1532558	1530276	-	1532558	1530273:1530319, 1530497:1530987, 1531063:1532558
1801	2	SNOG_01801.2	no	yes	no	no	no	no	no	yes	no	2	CH445326	1533635	1535918	1535915	+	1533635	1533635:1534046, 1534376:1534468, 1534522:1535918
1802	2	SNOG_01802.2	no	yes	no	no	no	no	no	yes	no	2	CH445326	1536564	1540054	1536567	-	1540054	1536564:1537736, 1537784:1538363, 1538416:1538507, 1538556:1539152, 1539539:1540054
1803	2	SNOG_01803.2	no	yes	no	no	no	no	no	no	no	2	CH445326	1541817	1542650	1542647	+	1541817	1541817:1542062, 1542117:1542650
1804	2	SNOG_01804.2	no	yes	no	no	no	no	no	yes	no	2	CH445326	1542852	1544034	1542855	-	1544034	1542852:1542983, 1543036:1544034
1805	2	SNOG_01805.2	no	yes	no	no	no	no	no	yes	no	2	CH445326	1544773	1546837	1546834	+	1544773	1544773:1544888, 1545297:1545376, 1545570:1546837
1806	2	SNOG_01806.2	yes	no	no	no	no	no	no	no	no	2	CH445326	1549243	1550709	1549804	-	1550709	1549243:1550159, 1550372:1550586, 1550606:1550709
1807	2	SNOG_01807.2	yes	yes	no	no	no	no	no	yes	no	2	CH445326	1551858	1554194	1553619	+	1551858	1551858:1553377, 1553418:1554194
1808	1	SNOG_01808.1	no	no	no	no	no	no	no	no	no	2	CH445326	1554281	1554886	1554284	-	1554886	1554281:1554886
1809	2	SNOG_01809.2	no	yes	no	no	no	no	no	yes	no	2	CH445326	1555592	1557654	1555595	-	1557654	1555592:1556053, 1556155:1556727, 1557101:1557155, 1557272:1557654
1810	2	SNOG_01810.2	no	yes	no	no	no	no	no	yes	no	2	CH445326	1560805	1562060	1560808	-	1562060	1560805:1561499, 1561547:1562060
1811	1	SNOG_01811.1	no	no	no	no	no	no	no	yes	no	2	CH445326	1562095	1562694	1562098	-	1562694	1562095:1562279, 1562423:1562495, 1562544:1562602, 1562667:1562694
1812	2	SNOG_01812.2	yes	yes	no	no	no	no	no	yes	no	2	CH445326	1562824	1565454	1562955	-	1565136	1562824:1563057, 1563125:1565267, 1565381:1565454
1813	2	SNOG_01813.2	no	yes	yes	yes	yes	no	no	yes	no	2	CH445326	1566041	1567629	1566044	-	1567629	1566041:1566208, 1566260:1567009, 1567063:1567419, 1567531:1567629	59	0.0005	7	4	1	1
1814	2	SNOG_01814.2	no	yes	no	no	no	no	no	no	no	2	CH445326	1568499	1569071	1568502	-	1569071	1568499:1568666, 1568694:1569071
1815	2	SNOG_01815.2	yes	no	no	no	no	no	no	no	no	2	CH445326	1571645	1572447	1572276	+	1571645	1571645:1571782, 1572055:1572122, 1572144:1572447
1817	1	SNOG_01817.1	no	no	no	no	no	no	no	no	no	2	CH445326	1574306	1574693	1574309	-	1574693	1574306:1574365, 1574448:1574693
1819	2	SNOG_01819.2	no	yes	no	no	no	no	no	no	no	2	CH445326	1575152	1577575	1575155	-	1577575	1575152:1576125, 1576512:1576933, 1576979:1577167, 1577523:1577575
1820	2	SNOG_01820.2	no	yes	no	no	no	no	no	yes	no	2	CH445326	1580625	1581250	1581247	+	1580625	1580625:1580982, 1581009:1581211, 1581248:1581250
1821	2	SNOG_01821.2	no	yes	yes	no	no	no	no	yes	no	2	CH445326	1582299	1583888	1583885	+	1582299	1582299:1582597, 1582646:1583888
1822	2	SNOG_01822.2	no	yes	no	no	no	no	no	yes	no	2	CH445326	1584317	1586880	1584320	-	1586880	1584317:1584713, 1584962:1586880
1823	1	SNOG_01823.1	no	no	no	no	no	no	no	no	no	2	CH445326	1587267	1587513	1587510	+	1587267	1587267:1587389, 1587460:1587513
1824	2	SNOG_01824.2	no	yes	no	no	no	no	no	yes	no	2	CH445326	1587886	1589110	1587889	-	1589110	1587886:1588677, 1588723:1588916, 1588969:1589110
1825	2	SNOG_01825.2	no	yes	no	no	no	no	no	yes	no	2	CH445326	1589842	1592550	1592547	+	1589842	1589842:1592550
1826	1	SNOG_01826.1	no	no	no	no	no	no	no	no	no	2	CH445326	1592925	1593292	1592928	-	1593292	1592925:1593109, 1593193:1593292
1827	1	SNOG_01827.1	no	no	yes	no	no	no	no	no	no	2	CH445326	1594173	1594619	1594176	-	1594619	1594173:1594307, 1594410:1594619
1828	2	SNOG_01828.2	no	yes	no	no	no	no	no	yes	no	2	CH445326	1594861	1595469	1595466	+	1594861	1594861:1595469
1829	1	SNOG_01829.1	no	no	no	no	no	no	no	yes	no	2	CH445326	1595682	1596146	1596143	+	1595682	1595682:1595792, 1595859:1596146
1830	2	SNOG_01830.2	yes	yes	no	no	no	no	no	yes	no	2	CH445326	1596211	1597357	1596448	-	1597357	1596211:1596483, 1596532:1596581, 1596641:1597206, 1597260:1597357
1831	1	SNOG_01831.1	no	no	no	no	no	no	no	no	no	2	CH445326	1597737	1597937	1597740	-	1597937	1597737:1597783, 1597880:1597937
1832	2	SNOG_01832.2	no	yes	no	no	no	no	no	no	no	2	CH445326	1598919	1599543	1598922	-	1599543	1598919:1599384, 1599434:1599543
1833	1	SNOG_01833.1	no	no	no	no	no	no	no	no	no	2	CH445326	1600151	1600444	1600154	-	1600444	1600151:1600175, 1600335:1600444
1834	2	SNOG_01834.2	no	yes	no	no	no	no	no	yes	no	2	CH445326	1601079	1603079	1603076	+	1601079	1601079:1603079
1835	1	SNOG_01835.1	no	no	no	no	no	no	no	yes	no	2	CH445326	1604005	1606087	1606084	+	1604005	1604005:1604092, 1604125:1604557, 1604608:1606087
1836	1	SNOG_01836.1	no	no	no	no	no	no	no	yes	no	2	CH445326	1606297	1607385	1606300	-	1607385	1606297:1607385
1837	2	SNOG_01837.2	no	yes	no	no	no	no	no	yes	no	2	CH445326	1608358	1610844	1608361	-	1610844	1608358:1610124, 1610173:1610235, 1610378:1610668, 1610695:1610844
1838	2	SNOG_01838.2	no	yes	yes	no	no	no	no	yes	no	2	CH445326	1612499	1613883	1613880	+	1612499	1612499:1612655, 1612706:1613335, 1613384:1613883
1839	2	SNOG_01839.2	no	yes	no	no	no	no	no	yes	no	2	CH445326	1614004	1614902	1614899	+	1614004	1614004:1614486, 1614541:1614683, 1614740:1614902
1840	2	SNOG_01840.2	yes	no	no	no	no	no	no	yes	no	2	CH445326	1614577	1615597	1614965	-	1615597	1614577:1615597
1841	2	SNOG_01841.2	no	yes	no	no	no	no	no	yes	no	2	CH445326	1615670	1617262	1617259	+	1615670	1615670:1617262
1842	1	SNOG_01842.1	no	no	no	no	no	no	no	no	no	2	CH445326	1618302	1618505	1618502	+	1618302	1618302:1618429, 1618478:1618505
1843	2	SNOG_01843.2	no	yes	no	no	no	no	no	yes	no	2	CH445326	1619179	1620429	1620426	+	1619179	1619179:1619479, 1619533:1619639, 1619698:1620429
1844	2	SNOG_01844.2	no	yes	yes	no	no	no	no	yes	no	2	CH445326	1621383	1623211	1621386	-	1623211	1621383:1621530, 1621596:1621815, 1621877:1622051, 1622071:1622913, 1622975:1623211
1845	1	SNOG_01845.1	no	no	no	no	no	no	no	yes	no	2	CH445326	1624044	1625109	1625106	+	1624044	1624044:1624157, 1624213:1625109
1846	2	SNOG_01846.2	no	yes	no	no	no	no	no	yes	no	2	CH445326	1626156	1629265	1629262	+	1626156	1626156:1626945, 1627005:1629265
1847	1	SNOG_01847.1	no	no	no	no	no	no	no	yes	no	3	CH445327	10037	11261	10040	-	11261	10037:10366, 10416:10678, 10736:10887, 10942:11261
1848	2	SNOG_01848.2	no	yes	no	no	no	no	no	yes	no	3	CH445327	12091	13083	13080	+	12091	12091:13083
1849	2	SNOG_01849.2	yes	yes	no	no	no	no	no	yes	no	3	CH445327	13133	14435	13227	-	14351	13133:14435
1850	1	SNOG_01850.1	no	no	no	no	no	no	no	no	no	3	CH445327	16068	16458	16071	-	16458	16068:16267, 16296:16458
1851	2	SNOG_01851.2	yes	yes	no	no	no	no	no	yes	no	3	CH445327	16794	17469	16849	-	17396	16794:16951, 17002:17469
1852	1	SNOG_01852.1	no	no	no	no	no	no	no	yes	no	3	CH445327	20164	20397	20394	+	20164	20164:20287, 20318:20397
1853	2	SNOG_01853.2	no	yes	no	no	no	no	no	no	no	3	CH445327	21378	22112	22109	+	21378	21378:21788, 21864:22112
1854	2	SNOG_01854.2	no	yes	no	no	no	no	no	yes	no	3	CH445327	23426	23956	23429	-	23956	23426:23485, 23504:23956
1855	1	SNOG_01855.1	no	no	yes	no	no	no	no	no	no	3	CH445327	24640	26221	24643	-	26221	24640:25244, 25354:25857, 26047:26156, 26202:26221
1856	1	SNOG_01856.1	no	no	no	no	no	no	no	yes	no	3	CH445327	26375	27460	27457	+	26375	26375:26410, 26465:27460
1857	2	SNOG_01857.2	no	yes	no	no	no	no	no	yes	no	3	CH445327	27887	28745	28742	+	27887	27887:28472, 28528:28745
1858	2	SNOG_01858.2	no	yes	no	no	no	no	no	no	no	3	CH445327	28901	30304	28904	-	30304	28901:28964, 29056:29801, 29822:30304
1859	2	SNOG_01859.2	no	yes	no	no	no	no	no	no	no	3	CH445327	32114	33450	32117	-	33450	32114:33089, 33260:33450
1860	2	SNOG_01860.2	no	yes	no	no	no	no	no	no	no	3	CH445327	34529	36858	36855	+	34529	34529:34663, 34801:36858
1861	2	SNOG_01861.2	no	yes	no	no	no	no	no	no	no	3	CH445327	37708	38367	38364	+	37708	37708:38367
1862	2	SNOG_01862.2	no	yes	no	no	no	no	no	no	no	3	CH445327	40639	43911	43908	+	40639	40639:42013, 42065:43911
1863	2	SNOG_01863.2	yes	yes	no	no	no	no	no	yes	no	3	CH445327	44369	46311	44533	-	46311	44369:46311
1864	1	SNOG_01864.1	no	no	no	no	no	no	no	yes	no	3	CH445327	48203	50302	48206	-	50302	48203:48387, 48463:50025, 50067:50078, 50272:50302
1866	2	SNOG_01866.2	yes	yes	no	no	no	no	no	yes	no	3	CH445327	50839	53875	51084	-	53805	50839:51139, 51191:51522, 51571:51990, 52110:52553, 52861:53230, 53281:53344, 53398:53710, 53768:53875
1867	2	SNOG_01867.2	yes	no	no	no	no	no	no	yes	no	3	CH445327	54361	54912	54833	+	54410	54361:54431, 54489:54524, 54608:54723, 54783:54912
1868	2	SNOG_01868.2	no	yes	no	no	no	no	no	yes	no	3	CH445327	55438	56376	55441	-	56376	55438:56376
1869	2	SNOG_01869.2	no	yes	no	no	no	no	no	yes	no	3	CH445327	57335	58971	58968	+	57335	57335:57347, 57402:58197, 58248:58971
1870	1	SNOG_01870.1	no	no	no	no	no	no	no	yes	no	3	CH445327	60503	62738	62735	+	60503	60503:60644, 60697:60989, 61170:61519, 61566:61812, 61874:62019, 62088:62189, 62243:62738
1871	2	SNOG_01871.2	yes	yes	no	no	no	no	no	yes	no	3	CH445327	63803	66526	66184	+	63803	63803:64736, 64793:64990, 65040:66526
1872	1	SNOG_01872.1	no	no	no	no	no	no	no	no	no	3	CH445327	66765	67852	66768	-	67852	66765:67691, 67751:67852
1873	1	SNOG_01873.1	no	no	no	no	no	no	no	no	no	3	CH445327	69305	69911	69908	+	69305	69305:69358, 69417:69911
1874	1	SNOG_01874.1	no	no	no	no	no	no	no	yes	no	3	CH445327	70835	71695	70838	-	71695	70835:71553, 71605:71695
1875	2	SNOG_01875.2	no	yes	no	no	no	no	no	no	no	3	CH445327	72861	74126	72864	-	74126	72861:73108, 73162:73374, 73460:73611, 73770:73845, 73895:74126
1876	2	SNOG_01876.2	no	yes	no	no	no	no	no	no	no	3	CH445327	75128	76446	76443	+	75128	75128:75182, 75205:75732, 75841:75951, 76002:76072, 76123:76446
1877	1	SNOG_01877.1	no	no	no	no	no	no	no	no	no	3	CH445327	76946	77600	76949	-	77600	76946:77305, 77556:77600
1878	1	SNOG_01878.1	no	no	no	no	no	no	no	yes	no	3	CH445327	79003	80450	79006	-	80450	79003:80342, 80399:80450
1879	2	SNOG_01879.2	yes	yes	no	no	no	no	no	yes	no	3	CH445327	81324	83093	81327	-	82992	81324:82691, 82739:82771, 82827:82888, 82941:83093
1880	2	SNOG_01880.2	no	yes	no	no	no	no	no	yes	no	3	CH445327	84291	87508	87505	+	84291	84291:85510, 85850:86712, 87075:87508
1881	2	SNOG_01881.2	yes	yes	no	no	no	no	no	yes	no	3	CH445327	88932	90783	90094	+	88932	88932:89996, 90044:90783
1882	2	SNOG_01882.2	yes	yes	no	no	no	no	no	yes	no	3	CH445327	91245	91972	91816	+	91393	91245:91609, 91662:91972
1883	2	SNOG_01883.2	no	yes	no	no	no	no	no	no	no	3	CH445327	92198	93148	92201	-	93148	92198:93148
1884	2	SNOG_01884.2	no	yes	no	no	no	no	no	no	no	3	CH445327	94160	95662	95659	+	94160	94160:95662
1885	1	SNOG_01885.1	no	no	no	no	no	no	no	no	no	3	CH445327	95704	96951	95707	-	96951	95704:95742, 95821:96448, 96728:96951
1886	1	SNOG_01886.1	no	no	no	no	no	no	no	no	no	3	CH445327	98240	98822	98819	+	98240	98240:98245, 98298:98822
1887	2	SNOG_01887.2	no	yes	no	no	no	no	no	yes	no	3	CH445327	99444	101841	99447	-	101841	99444:99643, 99720:99875, 99991:100052, 100162:101114, 101165:101269, 101302:101841
1888	1	SNOG_01888.1	no	no	no	no	no	no	no	no	no	3	CH445327	101917	102576	102573	+	101917	101917:102576
1889	2	SNOG_01889.2	no	yes	no	no	no	no	no	no	no	3	CH445327	103378	104037	104034	+	103378	103378:104037
1890	2	SNOG_01890.2	no	yes	no	no	no	no	no	yes	no	3	CH445327	105257	106546	105260	-	106546	105257:106546
1891	2	SNOG_01891.2	no	yes	no	no	no	no	no	yes	no	3	CH445327	107049	109979	109976	+	107049	107049:107198, 107250:107347, 107619:108753, 108811:109483, 109534:109979
1892	2	SNOG_01892.2	no	yes	no	no	no	no	no	yes	no	3	CH445327	110604	112531	110607	-	112531	110604:112181, 112208:112531
1894	2	SNOG_01894.2	no	yes	yes	no	no	no	no	yes	no	3	CH445327	113636	118667	118664	+	113636	113636:115208, 115470:115539, 115702:115806, 116059:116688, 116810:116979, 117475:118667
1895	1	SNOG_01895.1	no	no	no	no	no	no	no	no	no	3	CH445327	119056	119534	119059	-	119534	119056:119405, 119456:119534
1896	1	SNOG_01896.1	no	no	no	no	no	no	no	no	no	3	CH445327	120118	120730	120121	-	120730	120118:120428, 120718:120730
1897	2	SNOG_01897.2	yes	yes	no	no	no	no	no	yes	no	3	CH445327	121382	124189	121385	-	124189	121382:124189
1898	2	SNOG_01898.2	yes	yes	no	no	no	no	no	yes	no	3	CH445327	125169	126027	125908	+	125204	125169:126027
1899	1	SNOG_01899.1	no	no	no	no	no	no	no	no	no	3	CH445327	126647	127334	127331	+	126647	126647:126825, 126918:127150, 127318:127334
1900	1	SNOG_01900.1	no	no	no	no	no	no	no	no	no	3	CH445327	129320	129712	129709	+	129320	129320:129414, 129517:129712
1901	2	SNOG_01901.2	yes	yes	yes	yes	yes	no	no	yes	no	3	CH445327	129833	131066	129970	-	131016	129833:130511, 130569:131066	131	1.9e-07	8	3	2	2
1902	1	SNOG_01902.1	no	no	no	no	no	no	no	yes	no	3	CH445327	133670	134773	133673	-	134773	133670:134773
1903	1	SNOG_01903.1	no	no	no	no	no	no	no	no	no	3	CH445327	138861	139318	138864	-	139318	138861:138917, 139094:139318
1904	1	SNOG_01904.1	no	no	no	no	no	no	no	yes	no	3	CH445327	139531	139969	139534	-	139969	139531:139713, 139880:139969
1905	2	SNOG_01905.2	no	yes	no	no	no	no	no	yes	no	3	CH445327	140257	141345	141342	+	140257	140257:141345
1906	1	SNOG_01906.1	no	no	no	no	no	no	no	yes	no	3	CH445327	141862	143342	141865	-	143342	141862:142034, 142084:142237, 142371:142413, 142503:142835, 143041:143342
1907	1	SNOG_01907.1	no	no	no	no	no	no	no	yes	no	3	CH445327	145297	146368	145300	-	146368	145297:145350, 145473:146142, 146196:146368
1908	1	SNOG_01908.1	no	no	no	no	no	no	no	yes	no	3	CH445327	146965	147972	147969	+	146965	146965:147972
1909	1	SNOG_01909.1	no	no	no	no	no	no	no	yes	no	3	CH445327	148034	148810	148037	-	148810	148034:148111, 148179:148492, 148558:148810
1910	2	SNOG_01910.2	no	yes	no	no	no	no	no	yes	no	3	CH445327	152258	153827	153824	+	152258	152258:152773, 152823:153391, 153596:153827
1911	2	SNOG_01911.2	yes	no	no	no	no	no	no	no	no	3	CH445327	153938	154742	153993	-	154398	153938:154271, 154339:154742
1912	2	SNOG_01912.2	yes	yes	no	no	no	no	no	no	no	3	CH445327	156170	157205	156969	+	156290	156170:156379, 156430:157205
1913	2	SNOG_01913.2	yes	no	no	no	no	no	no	no	no	3	CH445327	157236	158156	157731	-	158156	157236:157877, 158049:158156
1914	2	SNOG_01914.2	no	yes	yes	no	no	no	no	no	no	3	CH445327	159879	161318	159882	-	161318	159879:160401, 160780:161318
1915	2	SNOG_01915.2	no	yes	no	no	no	no	no	no	no	3	CH445327	161750	162316	162313	+	161750	161750:162316
1916	1	SNOG_01916.1	no	no	no	no	no	no	no	no	no	3	CH445327	164314	165035	165032	+	164314	164314:164677, 164753:164937, 164973:165035
1917	1	SNOG_01917.1	no	no	no	no	no	no	no	no	no	3	CH445327	165541	165752	165749	+	165541	165541:165676, 165703:165752
1918	2	SNOG_01918.2	yes	yes	no	no	no	no	no	yes	no	3	CH445327	167726	170959	170725	+	167726	167726:167810, 167871:170959
1919	2	SNOG_01919.2	no	yes	no	no	no	no	no	yes	no	3	CH445327	171539	172930	172927	+	171539	171539:172333, 172520:172930
1920	2	SNOG_01920.2	yes	no	no	no	no	no	no	yes	no	3	CH445327	173507	174383	173977	-	174362	173507:174001, 174052:174383
1921	1	SNOG_01921.1	no	no	no	no	no	no	no	no	no	3	CH445327	175705	175843	175840	+	175705	175705:175779, 175808:175843
1922	2	SNOG_01922.2	no	yes	no	no	no	no	no	yes	no	3	CH445327	176234	177057	176237	-	177057	176234:176719, 176776:177057
1924	2	SNOG_01924.2	no	yes	no	no	no	no	no	yes	no	3	CH445327	179490	184370	179493	-	184370	179490:179785, 179863:181384, 181544:183375, 183473:184370
1925	1	SNOG_01925.1	no	no	no	no	no	no	no	yes	no	3	CH445327	185168	185969	185171	-	185969	185168:185299, 185369:185449, 185501:185651, 185754:185864, 185893:185969
1927	2	SNOG_01927.2	yes	yes	no	no	no	no	no	yes	no	3	CH445327	186730	188945	188942	+	187095	186730:187252, 187303:188284, 188334:188945
1928	2	SNOG_01928.2	no	yes	no	no	no	no	no	yes	no	3	CH445327	189630	190127	190124	+	189630	189630:189756, 189814:190127
1929	2	SNOG_01929.2	no	yes	no	no	no	no	no	yes	no	3	CH445327	190889	191894	190892	-	191894	190889:191234, 191275:191894
1930	2	SNOG_01930.2	no	yes	no	no	no	no	no	yes	no	3	CH445327	193100	194641	194638	+	193100	193100:194641
1931	2	SNOG_01931.2	no	yes	no	no	no	no	no	yes	no	3	CH445327	197414	198697	198694	+	197414	197414:198697
1932	2	SNOG_01932.2	no	yes	yes	yes	yes	no	no	yes	no	3	CH445327	199426	201117	199429	-	201117	199426:199515, 199566:201050, 201082:201117	98	2.4e-05	18	8	3	2
1933	2	SNOG_01933.2	no	yes	no	no	no	no	no	yes	no	3	CH445327	201970	204432	204429	+	201970	201970:204432
1934	2	SNOG_01934.2	no	yes	no	no	no	no	no	yes	no	3	CH445327	206121	207548	207545	+	206121	206121:206151, 206169:206321, 206375:206626, 206677:206968, 207020:207548
1935	2	SNOG_01935.2	no	yes	no	no	no	no	no	yes	no	3	CH445327	208001	210553	210550	+	208001	208001:208567, 208914:209918, 209972:210553
1936	2	SNOG_01936.2	yes	yes	yes	yes	no	no	no	yes	no	3	CH445327	210646	211903	210846	-	211880	210646:211043, 211093:211387, 211488:211510, 211565:211596, 211653:211713, 211779:211903	176	6.7e-11	38	8	10	4
1937	1	SNOG_01937.1	no	no	no	no	no	no	no	no	no	3	CH445327	212297	212989	212300	-	212989	212297:212989
1938	2	SNOG_01938.2	no	yes	no	no	no	no	no	yes	no	3	CH445327	214606	220566	220563	+	214606	214606:217335, 217381:218613, 218768:218856, 219036:220566
1939	2	SNOG_01939.2	no	yes	no	no	no	no	no	no	no	3	CH445327	222482	225082	222485	-	225082	222482:225082
1940	1	SNOG_01940.1	no	no	no	no	no	no	no	yes	no	3	CH445327	225999	227685	226002	-	227685	225999:226874, 226906:227490, 227552:227567, 227609:227685
1941	2	SNOG_01941.2	no	yes	no	no	no	no	no	yes	no	3	CH445327	228190	229393	229390	+	228190	228190:228768, 228818:229123, 229178:229393
1942	1	SNOG_01942.1	no	no	no	no	no	no	no	no	no	3	CH445327	229572	230148	230145	+	229572	229572:229791, 230045:230148
1943	2	SNOG_01943.2	no	yes	no	no	no	no	no	yes	no	3	CH445327	231535	232426	231538	-	232426	231535:231622, 231654:232242, 232303:232426
1944	2	SNOG_01944.2	no	yes	no	no	no	no	no	yes	no	3	CH445327	233359	235570	235567	+	233359	233359:233370, 233414:234364, 234617:235570
1945	2	SNOG_01945.2	no	yes	no	no	no	no	no	yes	no	3	CH445327	236014	237057	237054	+	236014	236014:237057
1946	1	SNOG_01946.1	no	no	no	no	no	no	no	yes	no	3	CH445327	237297	237839	237300	-	237839	237297:237839
1947	2	SNOG_01947.2	yes	yes	no	no	no	no	no	yes	no	3	CH445327	238537	239406	239265	+	238537	238537:239406
1948	2	SNOG_01948.2	no	yes	no	no	no	no	no	no	no	3	CH445327	240403	241020	241017	+	240403	240403:241020
1949	2	SNOG_01949.2	no	yes	no	no	no	no	no	yes	no	3	CH445327	241158	242368	241161	-	242368	241158:241778, 241834:242194, 242319:242368
1950	1	SNOG_01950.1	no	no	no	no	no	no	no	no	no	3	CH445327	244480	244626	244623	+	244480	244480:244534, 244583:244626
1951	2	SNOG_01951.2	no	yes	no	no	no	no	no	yes	no	3	CH445327	245075	246482	245078	-	246482	245075:245770, 245892:246482
1952	2	SNOG_01952.2	no	yes	no	no	no	no	no	yes	no	3	CH445327	247759	248106	248103	+	247759	247759:248106
1953	2	SNOG_01953.2	no	yes	no	no	no	no	no	yes	no	3	CH445327	248761	250283	250280	+	248761	248761:249121, 249185:250126, 250219:250283
1954	2	SNOG_01954.2	no	yes	no	no	no	no	no	yes	no	3	CH445327	250556	251801	250559	-	251801	250556:251142, 251190:251402, 251453:251801
1955	2	SNOG_01955.2	no	yes	yes	no	no	no	no	yes	no	3	CH445327	253566	255419	255416	+	253566	253566:253643, 253694:254143, 254196:254446, 254501:255419
1956	1	SNOG_01956.1	no	no	no	no	no	no	no	yes	no	3	CH445327	256055	256456	256058	-	256456	256055:256372, 256424:256456
1957	2	SNOG_01957.2	yes	yes	yes	yes	yes	no	no	yes	no	3	CH445327	256795	257497	257057	-	257414	256795:257209, 257331:257497	72	2.1e-05	4	1	2	1
1958	2	SNOG_01958.2	yes	yes	no	no	no	no	no	yes	no	3	CH445327	258201	259061	258301	-	258986	258201:258609, 258663:259061
1959	2	SNOG_01959.2	no	yes	no	no	no	no	no	yes	no	3	CH445327	260524	262066	260527	-	262066	260524:261524, 261601:261799, 261866:262066
1960	1	SNOG_01960.1	no	no	no	no	no	no	no	yes	no	3	CH445327	262124	262556	262127	-	262556	262124:262237, 262323:262556
1961	2	SNOG_01961.2	no	yes	no	no	no	no	no	yes	no	3	CH445327	263754	265010	265007	+	263754	263754:265010
1962	2	SNOG_01962.2	no	yes	no	no	no	no	no	yes	no	3	CH445327	265092	265891	265095	-	265891	265092:265694, 265745:265891
1963	2	SNOG_01963.2	no	yes	no	no	no	no	no	yes	no	3	CH445327	267865	268959	268956	+	267865	267865:268634, 268698:268959
1964	2	SNOG_01964.2	no	yes	no	no	no	no	no	yes	no	3	CH445327	269739	271691	269742	-	271691	269739:269816, 269907:270030, 270076:270187, 270238:270763, 270804:271691
1965	2	SNOG_01965.2	no	yes	no	no	no	no	no	yes	no	3	CH445327	272023	272706	272703	+	272023	272023:272706
1966	1	SNOG_01966.1	no	no	no	no	no	no	no	yes	no	3	CH445327	272766	273819	272769	-	273819	272766:272887, 272946:273819
1967	2	SNOG_01967.2	no	yes	yes	no	no	no	no	yes	no	3	CH445327	274605	277081	277078	+	274605	274605:276308, 276359:277081
1968	2	SNOG_01968.2	no	yes	no	no	no	no	no	yes	no	3	CH445327	277786	278755	278752	+	277786	277786:277900, 277952:278328, 278378:278755
1969	2	SNOG_01969.2	no	yes	no	no	no	no	no	yes	no	3	CH445327	280261	281316	280264	-	281316	280261:281316
1970	1	SNOG_01970.1	no	no	no	no	no	no	no	no	no	3	CH445327	282421	283321	283318	+	282421	282421:282444, 282680:282711, 283144:283321
1971	1	SNOG_01971.1	no	no	no	no	no	no	no	yes	no	3	CH445327	283602	285298	285295	+	283602	283602:283816, 283896:284049, 284104:284363, 284416:285298
1972	2	SNOG_01972.2	no	yes	no	no	no	no	no	yes	no	3	CH445327	285799	286899	286896	+	285799	285799:286899
1973	2	SNOG_01973.2	yes	yes	no	no	no	no	no	yes	no	3	CH445327	287927	289546	289474	+	288335	287927:288276, 288325:289546
1974	1	SNOG_01974.1	no	no	no	no	no	no	no	no	no	3	CH445327	290071	290824	290821	+	290071	290071:290241, 290317:290415, 290480:290701, 290798:290824
1975	2	SNOG_01975.2	no	yes	no	no	no	no	no	no	no	3	CH445327	290999	293281	291002	-	293281	290999:293281
1976	1	SNOG_01976.1	no	no	no	no	no	no	no	yes	no	3	CH445327	295493	296537	295496	-	296537	295493:296141, 296190:296357, 296416:296537
1977	1	SNOG_01977.1	no	no	no	no	no	no	no	no	no	3	CH445327	297988	298291	298288	+	297988	297988:298041, 298190:298291
1979	2	SNOG_01979.2	yes	yes	yes	yes	no	no	no	yes	no	3	CH445327	299132	303824	299135	-	303824	299132:299959, 300189:300371, 300429:300545, 300760:300834, 300918:300987, 301174:303824	202	2.3e-07	21	10	6	6
1980	2	SNOG_01980.2	no	yes	yes	no	no	no	no	yes	no	3	CH445327	305218	305921	305221	-	305921	305218:305340, 305390:305686, 305740:305792, 305870:305921
1981	2	SNOG_01981.2	no	yes	no	no	no	no	no	yes	no	3	CH445327	306172	306849	306846	+	306172	306172:306489, 306539:306757, 306811:306849
1982	2	SNOG_01982.2	no	yes	no	no	no	no	no	no	no	3	CH445327	307043	307814	307046	-	307814	307043:307743, 307796:307814
1983	2	SNOG_01983.2	no	yes	yes	no	no	no	no	yes	no	3	CH445327	308279	309907	308282	-	309907	308279:309420, 309832:309907
1984	2	SNOG_01984.2	no	yes	no	no	no	no	no	yes	no	3	CH445327	310357	311707	310360	-	311707	310357:310973, 311023:311707
1985	2	SNOG_01985.2	yes	yes	yes	yes	yes	no	no	yes	no	3	CH445327	312216	313161	313050	+	312298	312216:312312, 312451:312562, 312622:312759, 312809:313161	392	1.1e-08	30	3	9	2
1986	2	SNOG_01986.2	no	yes	no	no	no	no	no	yes	no	3	CH445327	313686	318194	318191	+	313686	313686:314124, 314347:318194
1987	2	SNOG_01987.2	yes	yes	no	no	no	no	no	yes	no	3	CH445327	318605	319699	318647	-	319699	318605:319699
1988	2	SNOG_01988.2	no	yes	no	no	no	no	no	yes	no	3	CH445327	320000	320503	320500	+	320000	320000:320450, 320469:320503
1989	2	SNOG_01989.2	no	yes	no	no	no	no	no	yes	no	3	CH445327	320915	321697	321694	+	320915	320915:321697
1990	2	SNOG_01990.2	no	yes	no	no	no	no	no	yes	no	3	CH445327	322127	323097	323094	+	322127	322127:322985, 323045:323097
1991	1	SNOG_01991.1	no	no	no	no	no	no	no	no	no	3	CH445327	323535	323744	323741	+	323535	323535:323607, 323683:323744
1992	2	SNOG_01992.2	no	yes	no	no	no	no	no	yes	no	3	CH445327	325080	326100	325083	-	326100	325080:325753, 325917:326100
1993	1	SNOG_01993.1	no	no	no	no	no	no	no	yes	no	3	CH445327	327544	328458	327547	-	328458	327544:328458
1994	1	SNOG_01994.1	no	no	no	no	no	no	no	no	no	3	CH445327	328739	328942	328939	+	328739	328739:328767, 328828:328942
1995	2	SNOG_01995.2	no	yes	no	no	no	no	no	yes	no	3	CH445327	329037	329373	329040	-	329373	329037:329213, 329269:329373
1996	1	SNOG_01996.1	no	no	no	no	no	no	no	no	no	3	CH445327	331710	332046	331713	-	332046	331710:331933, 332007:332046
1997	2	SNOG_01997.2	no	yes	no	no	no	no	no	no	no	3	CH445327	332633	333094	332636	-	333094	332633:332922, 333070:333094
1999	2	SNOG_01999.2	no	yes	yes	no	no	no	no	yes	no	3	CH445327	333483	335563	333486	-	335563	333483:334137, 334200:334248, 334752:335067, 335087:335563
2000	2	SNOG_02000.2	yes	yes	no	no	no	no	no	yes	no	3	CH445327	336600	337662	336836	-	337531	336600:337222, 337277:337662
2002	2	SNOG_02002.2	no	yes	no	no	no	yes	no	yes	no	3	CH445327	338779	341412	338782	-	341412	338779:340180, 340565:340759, 340817:341412
2003	2	SNOG_02003.2	yes	yes	yes	no	no	no	no	yes	no	3	CH445327	341791	342842	342716	+	342073	341791:341835, 342025:342205, 342460:342842
2004	2	SNOG_02004.2	no	yes	yes	no	no	no	no	yes	no	3	CH445327	343141	345900	343144	-	345900	343141:345900
2006	2	SNOG_02006.2	no	yes	no	no	no	no	no	yes	no	3	CH445327	346764	352346	346767	-	352346	346764:347522, 347605:347748, 347805:348327, 348378:349308, 349642:349765, 350597:351772, 351821:351987, 352049:352346
2007	2	SNOG_02007.2	no	yes	no	no	no	no	no	yes	no	3	CH445327	353234	355304	355301	+	353234	353234:353675, 353714:354401, 354418:354844, 354894:355304
2008	2	SNOG_02008.2	no	yes	no	no	no	no	no	yes	no	3	CH445327	356111	358443	358440	+	356111	356111:356143, 356193:356277, 356328:356554, 356610:357279, 357332:358231, 358286:358443
2009	2	SNOG_02009.2	no	yes	yes	no	no	no	no	yes	no	3	CH445327	359803	360914	360911	+	359803	359803:359848, 359905:360914
2010	1	SNOG_02010.1	no	no	no	no	no	no	no	yes	no	3	CH445327	361286	362409	362406	+	361286	361286:361707, 361761:362409
2011	1	SNOG_02011.1	no	no	no	no	no	no	no	yes	no	3	CH445327	362740	363694	362743	-	363694	362740:363409, 363456:363694
2012	2	SNOG_02012.2	no	yes	no	no	no	no	no	yes	no	3	CH445327	363939	367577	363942	-	367577	363939:366382, 366409:366648, 366686:367354, 367430:367577
2013	2	SNOG_02013.2	yes	yes	no	no	no	no	no	yes	no	3	CH445327	367904	370231	370228	+	367904	367904:368033, 368087:368254, 368311:369155, 369203:370231
2014	1	SNOG_02014.1	no	no	no	no	no	no	no	no	no	3	CH445327	370261	370818	370264	-	370818	370261:370506, 370651:370673, 370770:370818
2015	2	SNOG_02015.2	yes	yes	no	no	no	no	no	yes	no	3	CH445327	372282	373269	373066	+	372282	372282:372468, 372522:373269
2016	2	SNOG_02016.2	no	yes	no	no	no	no	no	yes	no	3	CH445327	373252	374957	373255	-	374957	373252:373343, 373411:374290, 374421:374851, 374927:374957
2017	2	SNOG_02017.2	no	yes	no	no	no	no	no	yes	no	3	CH445327	375413	377359	377356	+	375413	375413:377359
2018	2	SNOG_02018.2	yes	yes	yes	no	no	no	no	yes	no	3	CH445327	379050	380508	380505	+	379113	379050:379236, 379289:379505, 379629:380508
2019	2	SNOG_02019.2	yes	yes	no	no	no	no	no	yes	no	3	CH445327	383144	384223	383362	-	384099	383144:384223
2020	2	SNOG_02020.2	no	yes	no	no	no	no	no	yes	no	3	CH445327	385939	387648	387645	+	385939	385939:386350, 386398:386747, 386818:387276, 387325:387403, 387458:387648
2021	2	SNOG_02021.2	no	yes	no	no	no	no	no	yes	no	3	CH445327	390151	392366	392363	+	390151	390151:391084, 391133:391943, 391991:392087, 392133:392366
2022	2	SNOG_02022.2	no	yes	no	no	no	no	no	yes	no	3	CH445327	393389	394389	394386	+	393389	393389:393451, 393562:393900, 393961:394389
2023	2	SNOG_02023.2	yes	yes	no	no	no	no	no	yes	no	3	CH445327	395137	395972	395816	+	395240	395137:395254, 395313:395447, 395501:395568, 395627:395972
2024	2	SNOG_02024.2	no	yes	no	no	no	no	no	yes	no	3	CH445327	396480	397066	397063	+	396480	396480:396964, 396979:397066
2025	2	SNOG_02025.2	no	yes	no	no	no	no	no	no	no	3	CH445327	399813	400418	400415	+	399813	399813:399944, 400005:400418
2026	2	SNOG_02026.2	no	yes	yes	no	no	no	no	yes	no	3	CH445327	403549	405072	405069	+	403549	403549:403976, 404124:405072
2027	1	SNOG_02027.1	no	no	no	no	no	no	no	yes	no	3	CH445327	407272	407755	407752	+	407272	407272:407482, 407529:407755
2028	1	SNOG_02028.1	no	no	no	no	no	no	no	yes	no	3	CH445327	409665	410601	409668	-	410601	409665:410015, 410135:410446, 410569:410601
2029	2	SNOG_02029.2	yes	yes	no	no	no	no	no	yes	no	3	CH445327	412167	413624	413412	+	412167	412167:412303, 412510:413205, 413256:413624
2030	2	SNOG_02030.2	yes	yes	yes	yes	yes	no	no	yes	no	3	CH445327	415303	416149	415542	-	416127	415303:415564, 415649:415858, 416007:416061, 416125:416149	101	3.2e-05	10	2	6	1
2031	2	SNOG_02031.2	no	yes	no	no	no	no	no	yes	no	3	CH445327	417888	420181	417891	-	420181	417888:417935, 417986:418320, 418369:419200, 419249:420030, 420055:420181
2032	1	SNOG_02032.1	no	no	no	no	no	no	no	no	no	3	CH445327	421838	422278	422275	+	421838	421838:422045, 422196:422278
2033	1	SNOG_02033.1	no	no	no	no	no	no	no	no	no	3	CH445327	422293	422500	422497	+	422293	422293:422316, 422423:422500
2034	1	SNOG_02034.1	no	no	no	no	no	no	no	no	no	3	CH445327	422694	422831	422697	-	422831	422694:422778, 422797:422831
2035	1	SNOG_02035.1	no	no	no	no	no	no	no	no	no	3	CH445327	422975	423164	423161	+	422975	422975:423091, 423120:423164
2036	2	SNOG_02036.2	no	yes	no	no	no	no	no	yes	no	3	CH445327	426165	428158	428155	+	426165	426165:426255, 426372:428158
2037	1	SNOG_02037.1	no	no	no	no	no	no	no	no	no	3	CH445327	428301	428801	428304	-	428801	428301:428403, 428526:428604, 428756:428801
2038	1	SNOG_02038.1	no	no	no	no	no	no	no	yes	no	3	CH445327	429307	430429	430426	+	429307	429307:429404, 429509:429738, 429796:430013, 430061:430429
2039	1	SNOG_02039.1	no	no	no	no	no	no	no	no	no	3	CH445327	431048	431656	431051	-	431656	431048:431656
2040	1	SNOG_02040.1	no	no	no	no	no	no	no	no	no	3	CH445327	431756	432064	431759	-	432064	431756:431836, 431930:432064
2041	2	SNOG_02041.2	yes	yes	yes	yes	yes	no	no	yes	no	3	CH445327	432024	433577	432171	-	433516	432024:432403, 432453:433080, 433132:433227, 433279:433365, 433417:433436, 433486:433577	90	0.0002	20	6	5	2
2042	1	SNOG_02042.1	no	no	no	no	no	no	no	yes	no	3	CH445327	434148	435546	434151	-	435546	434148:434640, 434694:435150, 435330:435546
2043	2	SNOG_02043.2	no	yes	no	no	no	no	no	yes	no	3	CH445327	435994	437248	435997	-	437248	435994:436466, 436519:437005, 437099:437248
2044	1	SNOG_02044.1	no	no	no	no	no	no	no	no	no	3	CH445327	437970	438086	437973	-	438086	437970:438086
2045	2	SNOG_02045.2	no	yes	no	no	no	no	no	yes	no	3	CH445327	440106	441495	441492	+	440106	440106:440603, 440653:441495
2046	1	SNOG_02046.1	no	no	no	no	no	no	no	no	no	3	CH445327	442359	443811	443808	+	442359	442359:443177, 443215:443811
2047	2	SNOG_02047.2	no	yes	no	no	no	no	no	yes	no	3	CH445327	444961	446323	446320	+	444961	444961:445195, 445288:445749, 445803:446323
2048	2	SNOG_02048.2	no	yes	no	no	no	no	no	no	no	3	CH445327	446747	447229	446750	-	447229	446747:447229
2049	1	SNOG_02049.1	no	no	no	no	no	no	no	yes	no	3	CH445327	448362	449969	448365	-	449969	448362:449836, 449855:449969
2050	2	SNOG_02050.2	yes	yes	yes	yes	yes	no	no	yes	no	3	CH445327	451150	452310	452099	+	451189	451150:451192, 451245:451269, 451614:451819, 451870:452310	82	0.00049	57	13	10	5
2051	1	SNOG_02051.1	no	no	no	no	no	no	no	yes	no	3	CH445327	453087	453728	453725	+	453087	453087:453728
2052	2	SNOG_02052.2	no	yes	no	no	no	no	no	yes	no	3	CH445327	454771	455731	454774	-	455731	454771:455603, 455659:455731
2053	2	SNOG_02053.2	yes	yes	yes	yes	no	no	no	yes	no	3	CH445327	456213	458111	457983	+	456305	456213:456779, 456830:458111	140	0.0014	16	6	3	3
2054	1	SNOG_02054.1	no	no	no	no	no	no	no	yes	no	3	CH445327	458302	460080	458305	-	460080	458302:458403, 458450:458913, 458970:459238, 459290:460080
2055	1	SNOG_02055.1	no	no	no	no	no	no	no	no	no	3	CH445327	461171	461831	461828	+	461171	461171:461407, 461460:461831
2056	2	SNOG_02056.2	no	yes	no	no	no	no	no	yes	no	3	CH445327	461924	463466	461927	-	463466	461924:463266, 463376:463466
2057	2	SNOG_02057.2	no	yes	no	no	no	no	no	yes	no	3	CH445327	464722	465408	464725	-	465408	464722:465408
2058	1	SNOG_02058.1	no	no	no	no	no	no	no	yes	no	3	CH445327	466116	467231	466119	-	467231	466116:466509, 466606:467231
2059	1	SNOG_02059.1	no	no	no	no	no	no	no	no	no	3	CH445327	468486	469091	468489	-	469091	468486:468610, 468749:469091
2060	2	SNOG_02060.2	no	yes	yes	no	no	no	no	no	no	3	CH445327	469440	470886	469443	-	470886	469440:470320, 470370:470886
2061	2	SNOG_02061.2	no	yes	yes	no	no	no	no	yes	no	3	CH445327	471607	473683	473680	+	471607	471607:472134, 472187:473683
2062	1	SNOG_02062.1	no	no	no	no	no	no	no	no	no	3	CH445327	473702	474017	473705	-	474017	473702:473884, 473904:474017
2063	2	SNOG_02063.2	yes	yes	yes	yes	yes	no	no	yes	no	3	CH445327	474072	475403	475083	+	474072	474072:474308, 474359:474399, 474508:474691, 474769:475403	100	2.5e-06	35	11	14	3
2064	2	SNOG_02064.2	no	yes	no	no	no	no	no	yes	no	3	CH445327	475504	476541	475507	-	476541	475504:476541
2065	2	SNOG_02065.2	no	yes	no	no	no	no	no	yes	no	3	CH445327	477690	479380	479377	+	477690	477690:477810, 477864:479380
2066	2	SNOG_02066.2	no	yes	yes	no	no	no	no	yes	no	3	CH445327	485178	487199	487196	+	485178	485178:485290, 485319:485539, 485588:485749, 485805:486100, 486148:486643, 486700:486806, 486861:487199
2067	2	SNOG_02067.2	no	yes	no	no	no	no	no	yes	no	3	CH445327	487340	488843	487343	-	488843	487340:487796, 487846:488843
2068	2	SNOG_02068.2	no	yes	no	no	no	no	no	no	no	3	CH445327	489895	493359	489898	-	493359	489895:493359
2069	1	SNOG_02069.1	no	no	no	no	no	no	no	yes	no	3	CH445327	494306	496662	494309	-	496662	494306:495912, 495975:496567, 496616:496662
2070	2	SNOG_02070.2	yes	yes	yes	yes	yes	no	no	yes	no	3	CH445327	496954	498486	498106	+	496954	496954:497015, 497080:497578, 497624:498486	400	1.9e-13	47	14	18	7
2071	2	SNOG_02071.2	no	yes	yes	yes	no	no	yes	yes	no	3	CH445327	499016	501195	499019	-	501195	499016:500766, 500832:501195	56	0.0005	5	3	2	1
2072	2	SNOG_02072.2	yes	yes	no	no	no	no	no	no	no	3	CH445327	503296	504414	504411	+	503299	503296:504049, 504185:504414
2073	2	SNOG_02073.2	yes	yes	no	no	no	no	no	yes	no	3	CH445327	505168	506952	505171	-	506952	505168:506952
2074	2	SNOG_02074.2	no	yes	no	no	no	no	no	yes	no	3	CH445327	507536	509640	509637	+	507536	507536:507672, 507723:509640
2075	2	SNOG_02075.2	no	yes	no	no	no	no	no	yes	no	3	CH445327	509912	512395	512392	+	509912	509912:510727, 510983:512395
2077	2	SNOG_02077.2	no	yes	yes	no	no	no	no	yes	no	3	CH445327	513118	517281	513121	-	517281	513118:514758, 514805:515105, 515156:515312, 515365:515422, 515932:516391, 516761:517281
2078	2	SNOG_02078.2	yes	yes	no	no	no	no	no	yes	no	3	CH445327	518063	520086	518299	-	519313	518063:519231, 519278:519486, 519535:519801, 519850:520086
2079	2	SNOG_02079.2	no	yes	no	no	no	no	no	yes	no	3	CH445327	520313	521659	521656	+	520313	520313:521659
2081	2	SNOG_02081.2	no	yes	no	no	no	no	no	yes	no	3	CH445327	522223	524366	522226	-	524366	522223:522308, 522323:522521, 522584:522687, 522717:522795, 523335:524366
2082	2	SNOG_02082.2	yes	yes	yes	yes	yes	no	no	yes	no	3	CH445327	525131	526100	525915	+	525265	525131:525277, 525330:525345, 525398:525482, 525587:525730, 525784:526100	41	0.041	4	1	2	1
2083	1	SNOG_02083.1	no	no	no	no	no	no	no	no	no	3	CH445327	526251	526811	526808	+	526251	526251:526387, 526491:526547, 526658:526811
2084	2	SNOG_02084.2	no	yes	no	no	no	no	no	no	no	3	CH445327	527155	527580	527577	+	527155	527155:527580
2085	2	SNOG_02085.2	no	yes	no	no	no	no	no	no	no	3	CH445327	528111	528887	528884	+	528111	528111:528207, 528267:528551, 528616:528887
2086	2	SNOG_02086.2	no	yes	no	no	no	no	no	yes	no	3	CH445327	529070	530944	529073	-	530944	529070:530944
2087	1	SNOG_02087.1	no	no	no	no	no	no	no	yes	no	3	CH445327	531567	532598	532595	+	531567	531567:532598
2088	2	SNOG_02088.2	yes	yes	yes	yes	yes	no	no	yes	no	3	CH445327	532628	533507	532866	-	533475	532628:533074, 533131:533305, 533357:533377, 533428:533507	254	2.9e-09	18	3	8	2
2089	2	SNOG_02089.2	no	yes	no	no	no	no	no	yes	no	3	CH445327	533744	535512	535509	+	533744	533744:533829, 534312:534376, 534427:535175, 535228:535512
2090	2	SNOG_02090.2	no	yes	no	no	no	no	no	yes	no	3	CH445327	536260	537006	536263	-	537006	536260:536781, 536839:537006
2091	1	SNOG_02091.1	no	no	no	no	no	no	no	yes	no	3	CH445327	537617	537934	537620	-	537934	537617:537934
2092	2	SNOG_02092.2	yes	yes	yes	yes	no	no	no	yes	no	3	CH445327	538893	540239	539951	+	538893	538893:538906, 538977:539086, 539272:539616, 539671:540239	225	2.2e-09	26	12	7	3
2093	2	SNOG_02093.2	no	yes	no	no	no	no	no	yes	no	3	CH445327	542772	544144	544141	+	542772	542772:543592, 543618:543816, 543884:544144
2094	2	SNOG_02094.2	no	yes	no	no	no	no	no	yes	no	3	CH445327	546650	548159	548156	+	546650	546650:547459, 547622:547822, 548064:548159
2095	1	SNOG_02095.1	no	no	no	no	no	no	no	no	no	3	CH445327	549186	549836	549833	+	549186	549186:549836
2096	1	SNOG_02096.1	no	no	no	no	no	no	no	no	no	3	CH445327	551204	552554	551207	-	552554	551204:551353, 551408:551641, 551696:552427, 552477:552554
[truncated: 14,119 more rows]

## Sheet: 6-frame peptide mapping
##gff-version 3
#This is a generic feature format file (version 3). Refer to http://www.sequenceontology.org/gff3.shtml for a description of the GFF3 format
#Columns: sequenceID, data source, feature type, feature start, feature stop, score (blank), strand, phase (blank), attributes
#Attributes: ID (peptide unique identifier, scaffold ID number, ORF ID number, peptide ID number); sequence (amino acid sequence of peptide); target (scaffold ID number, ORF ID number, ORF start, ORF stop);
#This table shows where each individual peptide matches to the genome assembly of S. nodorum, and also contains peptide sequence information
scaffold_1	6frameMASCOT	peptide	1556	1582	.	-	.	ID=scaffold_1_112745_12584;sequence=RFLIIILKT;target=scaffold_1_112745 5 13;
scaffold_1	6frameMASCOT	peptide	1556	1582	.	-	.	ID=scaffold_1_112745_12580;sequence=RFLIIILKT;target=scaffold_1_112745 5 13;
scaffold_1	6frameMASCOT	peptide	1556	1582	.	-	.	ID=scaffold_1_112745_12582;sequence=RFLIIILKT;target=scaffold_1_112745 5 13;
scaffold_1	6frameMASCOT	peptide	1556	1582	.	-	.	ID=scaffold_1_112745_12585;sequence=RFLIIILKT;target=scaffold_1_112745 5 13;
scaffold_1	6frameMASCOT	peptide	1556	1582	.	-	.	ID=scaffold_1_112745_12576;sequence=RFLIIILKT;target=scaffold_1_112745 5 13;
scaffold_1	6frameMASCOT	peptide	1556	1582	.	-	.	ID=scaffold_1_112745_12575;sequence=RFLIIILKT;target=scaffold_1_112745 5 13;
scaffold_1	6frameMASCOT	peptide	1556	1582	.	-	.	ID=scaffold_1_112745_12583;sequence=RFLIIILKT;target=scaffold_1_112745 5 13;
scaffold_1	6frameMASCOT	peptide	137929	137973	.	-	.	ID=scaffold_1_109671_29205;sequence=RAIEAAGSSSGQIKY;target=scaffold_1_109671 45 59;
scaffold_1	6frameMASCOT	peptide	137929	137973	.	-	.	ID=scaffold_1_109671_29215;sequence=RAIEAAGSSSGQIKY;target=scaffold_1_109671 45 59;
scaffold_1	6frameMASCOT	peptide	137929	137973	.	-	.	ID=scaffold_1_109671_29213;sequence=RAIEAAGSSSGQIKY;target=scaffold_1_109671 45 59;
scaffold_1	6frameMASCOT	peptide	137929	137973	.	-	.	ID=scaffold_1_109671_29232;sequence=RAIEAAGSSSGQIKY;target=scaffold_1_109671 45 59;
scaffold_1	6frameMASCOT	peptide	137977	138030	.	-	.	ID=scaffold_1_109671_46706;sequence=KHVVFGQVPDGDVESYKV;target=scaffold_1_109671 26 43;
scaffold_1	6frameMASCOT	peptide	137977	138030	.	-	.	ID=scaffold_1_109671_46713;sequence=KHVVFGQVPDGDVESYKV;target=scaffold_1_109671 26 43;
scaffold_1	6frameMASCOT	peptide	138181	138207	.	-	.	ID=scaffold_1_109666_13051;sequence=KFADENFKL;target=scaffold_1_109666 88 96;
scaffold_1	6frameMASCOT	peptide	138181	138207	.	-	.	ID=scaffold_1_109666_13057;sequence=KFADENFKL;target=scaffold_1_109666 88 96;
scaffold_1	6frameMASCOT	peptide	138181	138207	.	-	.	ID=scaffold_1_109666_13072;sequence=KFADENFKL;target=scaffold_1_109666 88 96;
scaffold_1	6frameMASCOT	peptide	138202	138225	.	-	.	ID=scaffold_1_109666_5747;sequence=KSIYGEKF;target=scaffold_1_109666 82 89;
scaffold_1	6frameMASCOT	peptide	138202	138225	.	-	.	ID=scaffold_1_109666_5766;sequence=KSIYGEKF;target=scaffold_1_109666 82 89;
scaffold_1	6frameMASCOT	peptide	138289	138336	.	-	.	ID=scaffold_1_109666_38493;sequence=RVIPDFMLQGGDFTRG;target=scaffold_1_109666 45 60;
scaffold_1	6frameMASCOT	peptide	138289	138336	.	-	.	ID=scaffold_1_109666_38477;sequence=RVIPDFMLQGGDFTRG;target=scaffold_1_109666 45 60;
scaffold_1	6frameMASCOT	peptide	138289	138336	.	-	.	ID=scaffold_1_109666_38479;sequence=RVIPDFMLQGGDFTRG;target=scaffold_1_109666 45 60;
scaffold_1	6frameMASCOT	peptide	138289	138336	.	-	.	ID=scaffold_1_109666_38480;sequence=RVIPDFMLQGGDFTRG;target=scaffold_1_109666 45 60;
scaffold_1	6frameMASCOT	peptide	138289	138336	.	-	.	ID=scaffold_1_109666_37998;sequence=RVIPDFMLQGGDFTRG;target=scaffold_1_109666 45 60;
scaffold_1	6frameMASCOT	peptide	138289	138336	.	-	.	ID=scaffold_1_109666_37999;sequence=RVIPDFMLQGGDFTRG;target=scaffold_1_109666 45 60;
scaffold_1	6frameMASCOT	peptide	138289	138336	.	-	.	ID=scaffold_1_109666_38490;sequence=RVIPDFMLQGGDFTRG;target=scaffold_1_109666 45 60;
scaffold_1	6frameMASCOT	peptide	138289	138336	.	-	.	ID=scaffold_1_109666_38008;sequence=RVIPDFMLQGGDFTRG;target=scaffold_1_109666 45 60;
scaffold_1	6frameMASCOT	peptide	138340	138369	.	-	.	ID=scaffold_1_109666_10081;sequence=KGFGYSGSKF;target=scaffold_1_109666 34 43;
scaffold_1	6frameMASCOT	peptide	138340	138369	.	-	.	ID=scaffold_1_109666_10098;sequence=KGFGYSGSKF;target=scaffold_1_109666 34 43;
scaffold_1	6frameMASCOT	peptide	138340	138369	.	-	.	ID=scaffold_1_109666_10075;sequence=KGFGYSGSKF;target=scaffold_1_109666 34 43;
scaffold_1	6frameMASCOT	peptide	138364	138390	.	-	.	ID=scaffold_1_109666_8553;sequence=RALCTGEKG;target=scaffold_1_109666 27 35;
scaffold_1	6frameMASCOT	peptide	138364	138390	.	-	.	ID=scaffold_1_109666_8552;sequence=RALCTGEKG;target=scaffold_1_109666 27 35;
scaffold_1	6frameMASCOT	peptide	138364	138390	.	-	.	ID=scaffold_1_109666_8574;sequence=RALCTGEKG;target=scaffold_1_109666 27 35;
scaffold_1	6frameMASCOT	peptide	138385	138408	.	-	.	ID=scaffold_1_109666_2478;sequence=KTAENFRA;target=scaffold_1_109666 21 28;
scaffold_1	6frameMASCOT	peptide	138403	138444	.	-	.	ID=scaffold_1_109666_37536;sequence=RINFELFDDVVPKT;target=scaffold_1_109666 9 22;
scaffold_1	6frameMASCOT	peptide	138403	138444	.	-	.	ID=scaffold_1_109666_37540;sequence=RINFELFDDVVPKT;target=scaffold_1_109666 9 22;
scaffold_1	6frameMASCOT	peptide	138403	138444	.	-	.	ID=scaffold_1_109666_37524;sequence=RINFELFDDVVPKT;target=scaffold_1_109666 9 22;
scaffold_1	6frameMASCOT	peptide	138403	138444	.	-	.	ID=scaffold_1_109666_37535;sequence=RINFELFDDVVPKT;target=scaffold_1_109666 9 22;
scaffold_1	6frameMASCOT	peptide	140209	140235	.	+	.	ID=scaffold_1_3106_4381;sequence=KDQGINVRN;target=scaffold_1_3106 63 71;
scaffold_1	6frameMASCOT	peptide	140209	140235	.	+	.	ID=scaffold_1_3106_4377;sequence=KDQGINVRN;target=scaffold_1_3106 63 71;
scaffold_1	6frameMASCOT	peptide	140209	140235	.	+	.	ID=scaffold_1_3106_4372;sequence=KDQGINVRN;target=scaffold_1_3106 63 71;
scaffold_1	6frameMASCOT	peptide	140530	140595	.	+	.	ID=scaffold_1_3106_54005;sequence=RDKFDEYDEYDEGETSSSAPRR;target=scaffold_1_3106 170 191;
scaffold_1	6frameMASCOT	peptide	140596	140625	.	+	.	ID=scaffold_1_3106_4291;sequence=KEAAPAPSRR;target=scaffold_1_3106 192 201;
scaffold_1	6frameMASCOT	peptide	141088	141147	.	+	.	ID=scaffold_1_3106_46532;sequence=KSTPSGMSSGGKIGAAAPKK;target=scaffold_1_3106 356 375;
scaffold_1	6frameMASCOT	peptide	141145	141198	.	+	.	ID=scaffold_1_3106_36891;sequence=KAGGDAFASLLAGAAPKK;target=scaffold_1_3106 375 392;
scaffold_1	6frameMASCOT	peptide	141145	141198	.	+	.	ID=scaffold_1_3106_36896;sequence=KAGGDAFASLLAGAAPKK;target=scaffold_1_3106 375 392;
scaffold_1	6frameMASCOT	peptide	141145	141198	.	+	.	ID=scaffold_1_3106_36882;sequence=KAGGDAFASLLAGAAPKK;target=scaffold_1_3106 375 392;
scaffold_1	6frameMASCOT	peptide	141145	141198	.	+	.	ID=scaffold_1_3106_36869;sequence=KAGGDAFASLLAGAAPKK;target=scaffold_1_3106 375 392;
scaffold_1	6frameMASCOT	peptide	141196	141222	.	+	.	ID=scaffold_1_3106_6543;sequence=KAATPTQKV;target=scaffold_1_3106 392 400;
scaffold_1	6frameMASCOT	peptide	172302	172352	.	+	.	ID=scaffold_1_4018_42168;sequence=KAFNPFSIGTRGCSGKR;target=scaffold_1_4018 108 124;
scaffold_1	6frameMASCOT	peptide	172302	172352	.	+	.	ID=scaffold_1_4018_42166;sequence=KAFNPFSIGTRGCSGKR;target=scaffold_1_4018 108 124;
scaffold_1	6frameMASCOT	peptide	172350	172376	.	+	.	ID=scaffold_1_4018_12908;sequence=RLAYMQLKL;target=scaffold_1_4018 124 132;
scaffold_1	6frameMASCOT	peptide	172371	172403	.	+	.	ID=scaffold_1_4018_17499;sequence=KLTLAHVLWRF;target=scaffold_1_4018 131 141;
scaffold_1	6frameMASCOT	peptide	172371	172415	.	+	.	ID=scaffold_1_4018_39357;sequence=KLTLAHVLWRFDLRL;target=scaffold_1_4018 131 145;
scaffold_1	6frameMASCOT	peptide	172446	172472	.	+	.	ID=scaffold_1_4018_1225;sequence=KEGLGIGRE;target=scaffold_1_4018 156 164;
scaffold_1	6frameMASCOT	peptide	172446	172472	.	+	.	ID=scaffold_1_4018_1221;sequence=KEGLGIGRE;target=scaffold_1_4018 156 164;
scaffold_1	6frameMASCOT	peptide	206624	206698	.	-	.	ID=scaffold_1_107926_54862;sequence=RQASEQTPSTLTVGITGDALLKNKK;target=scaffold_1_107926 267 291;
scaffold_1	6frameMASCOT	peptide	206867	206911	.	-	.	ID=scaffold_1_107926_32190;sequence=RVLQSFISLSSTPRK;target=scaffold_1_107926 196 210;
scaffold_1	6frameMASCOT	peptide	207071	207118	.	-	.	ID=scaffold_1_107926_35700;sequence=KQPIETEDANAVDARV;target=scaffold_1_107926 127 142;
scaffold_1	6frameMASCOT	peptide	207071	207118	.	-	.	ID=scaffold_1_107926_35737;sequence=KQPIETEDANAVDARV;target=scaffold_1_107926 127 142;
scaffold_1	6frameMASCOT	peptide	207275	207316	.	-	.	ID=scaffold_1_107926_32292;sequence=KAAYNAPVFTVLKE;target=scaffold_1_107926 61 74;
scaffold_1	6frameMASCOT	peptide	207275	207316	.	-	.	ID=scaffold_1_107926_32285;sequence=KAAYNAPVFTVLKE;target=scaffold_1_107926 61 74;
scaffold_1	6frameMASCOT	peptide	224905	224931	.	-	.	ID=scaffold_1_107567_6560;sequence=RIPFGGVKQ;target=scaffold_1_107567 200 208;
scaffold_1	6frameMASCOT	peptide	224905	224931	.	-	.	ID=scaffold_1_107567_6577;sequence=RIPFGGVKQ;target=scaffold_1_107567 200 208;
scaffold_1	6frameMASCOT	peptide	225196	225228	.	-	.	ID=scaffold_1_107567_14855;sequence=KLVAGGEAYKN;target=scaffold_1_107567 101 111;
scaffold_1	6frameMASCOT	peptide	225196	225228	.	-	.	ID=scaffold_1_107567_14857;sequence=KLVAGGEAYKN;target=scaffold_1_107567 101 111;
scaffold_1	6frameMASCOT	peptide	225196	225228	.	-	.	ID=scaffold_1_107567_14867;sequence=KLVAGGEAYKN;target=scaffold_1_107567 101 111;
scaffold_1	6frameMASCOT	peptide	225280	225348	.	-	.	ID=scaffold_1_107567_54560;sequence=KNTSIVGDPFKDDTFQGPQVTKA;target=scaffold_1_107567 61 83;
scaffold_1	6frameMASCOT	peptide	225373	225408	.	-	.	ID=scaffold_1_107567_28118;sequence=RILVQEAVYEKF;target=scaffold_1_107567 41 52;
scaffold_1	6frameMASCOT	peptide	225507	225560	.	-	.	ID=scaffold_1_107552_46474;sequence=KSPLVIFDDAELDQAVKW;target=scaffold_1_107552 149 166;
scaffold_1	6frameMASCOT	peptide	225648	225692	.	-	.	ID=scaffold_1_107552_34143;sequence=KAGAALAQHMDVDKI;target=scaffold_1_107552 105 119;
scaffold_1	6frameMASCOT	peptide	225954	226001	.	-	.	ID=scaffold_1_107552_38823;sequence=KSLAPSSTMPGMRTKS;target=scaffold_1_107552 2 17;
scaffold_1	6frameMASCOT	peptide	226327	226362	.	-	.	ID=scaffold_1_107538_27627;sequence=RGLFINNEFVKS;target=scaffold_1_107538 98 109;
scaffold_1	6frameMASCOT	peptide	226327	226362	.	-	.	ID=scaffold_1_107538_27634;sequence=RGLFINNEFVKS;target=scaffold_1_107538 98 109;
scaffold_1	6frameMASCOT	peptide	226327	226362	.	-	.	ID=scaffold_1_107538_27612;sequence=RGLFINNEFVKS;target=scaffold_1_107538 98 109;
scaffold_1	6frameMASCOT	peptide	226357	226377	.	-	.	ID=scaffold_1_107538_635;sequence=KYLQPRG;target=scaffold_1_107538 93 99;
scaffold_1	6frameMASCOT	peptide	226357	226377	.	-	.	ID=scaffold_1_107538_627;sequence=KYLQPRG;target=scaffold_1_107538 93 99;
scaffold_1	6frameMASCOT	peptide	226357	226377	.	-	.	ID=scaffold_1_107538_640;sequence=KYLQPRG;target=scaffold_1_107538 93 99;
scaffold_1	6frameMASCOT	peptide	258724	258747	.	+	.	ID=scaffold_1_6171_10612;sequence=RIKPVSKR;target=scaffold_1_6171 52 59;
scaffold_1	6frameMASCOT	peptide	258850	258882	.	+	.	ID=scaffold_1_6171_23784;sequence=RTKDGNFEQRL;target=scaffold_1_6171 94 104;
scaffold_1	6frameMASCOT	peptide	258850	258882	.	+	.	ID=scaffold_1_6171_23761;sequence=RTKDGNFEQRL;target=scaffold_1_6171 94 104;
scaffold_1	6frameMASCOT	peptide	259051	259095	.	+	.	ID=scaffold_1_6171_31948;sequence=KDSPFEPLAAPTQRH;target=scaffold_1_6171 161 175;
scaffold_1	6frameMASCOT	peptide	259051	259095	.	+	.	ID=scaffold_1_6171_31953;sequence=KDSPFEPLAAPTQRH;target=scaffold_1_6171 161 175;
scaffold_1	6frameMASCOT	peptide	259051	259095	.	+	.	ID=scaffold_1_6171_31939;sequence=KDSPFEPLAAPTQRH;target=scaffold_1_6171 161 175;
scaffold_1	6frameMASCOT	peptide	259412	259456	.	+	.	ID=scaffold_1_6178_33299;sequence=RLSALPASESDSDKS;target=scaffold_1_6178 82 96;
scaffold_1	6frameMASCOT	peptide	259631	259684	.	+	.	ID=scaffold_1_6178_41818;sequence=RYATNTPGIVLLQEAARR;target=scaffold_1_6178 155 172;
scaffold_1	6frameMASCOT	peptide	259631	259684	.	+	.	ID=scaffold_1_6178_41793;sequence=RYATNTPGIVLLQEAARR;target=scaffold_1_6178 155 172;
scaffold_1	6frameMASCOT	peptide	259631	259684	.	+	.	ID=scaffold_1_6178_41807;sequence=RYATNTPGIVLLQEAARR;target=scaffold_1_6178 155 172;
scaffold_1	6frameMASCOT	peptide	259631	259684	.	+	.	ID=scaffold_1_6178_41819;sequence=RYATNTPGIVLLQEAARR;target=scaffold_1_6178 155 172;
scaffold_1	6frameMASCOT	peptide	259718	259756	.	+	.	ID=scaffold_1_6178_24578;sequence=KEGVPLQLFVVRN;target=scaffold_1_6178 184 196;
scaffold_1	6frameMASCOT	peptide	259718	259756	.	+	.	ID=scaffold_1_6178_24571;sequence=KEGVPLQLFVVRN;target=scaffold_1_6178 184 196;
scaffold_1	6frameMASCOT	peptide	259718	259756	.	+	.	ID=scaffold_1_6178_24591;sequence=KEGVPLQLFVVRN;target=scaffold_1_6178 184 196;
scaffold_1	6frameMASCOT	peptide	315910	315948	.	-	.	ID=scaffold_1_105355_26471;sequence=KGVDEFAGSVFKI;target=scaffold_1_105355 242 254;
scaffold_1	6frameMASCOT	peptide	315910	315948	.	-	.	ID=scaffold_1_105355_26460;sequence=KGVDEFAGSVFKI;target=scaffold_1_105355 242 254;
scaffold_1	6frameMASCOT	peptide	315910	315948	.	-	.	ID=scaffold_1_105355_26446;sequence=KGVDEFAGSVFKI;target=scaffold_1_105355 242 254;
scaffold_1	6frameMASCOT	peptide	316033	316074	.	-	.	ID=scaffold_1_105355_31385;sequence=KISPEGEIVGEIKV;target=scaffold_1_105355 200 213;
scaffold_1	6frameMASCOT	peptide	316159	316218	.	-	.	ID=scaffold_1_105355_51068;sequence=KTGEITNRRPFFTMPEDNRY;target=scaffold_1_105355 152 171;
scaffold_1	6frameMASCOT	peptide	316213	316248	.	-	.	ID=scaffold_1_105355_31477;sequence=KTIFQFDYDPKT;target=scaffold_1_105355 142 153;
scaffold_1	6frameMASCOT	peptide	316243	316275	.	-	.	ID=scaffold_1_105355_23981;sequence=KMYWADSPTKT;target=scaffold_1_105355 133 143;
scaffold_1	6frameMASCOT	peptide	316636	316662	.	-	.	ID=scaffold_1_105355_7893;sequence=RVCTLGSKQ;target=scaffold_1_105355 4 12;
scaffold_1	6frameMASCOT	peptide	316686	316724	.	-	.	ID=scaffold_1_105344_26660;sequence=RVDLNVGQSSLKV;target=scaffold_1_105344 34 46;
scaffold_1	6frameMASCOT	peptide	316734	316757	.	-	.	ID=scaffold_1_105344_7775;sequence=RFLDVEKC;target=scaffold_1_105344 23 30;
scaffold_1	6frameMASCOT	peptide	330422	330448	.	-	.	ID=scaffold_1_105032_4379;sequence=RDSVLVIRH;target=scaffold_1_105032 19 27;
scaffold_1	6frameMASCOT	peptide	330422	330448	.	-	.	ID=scaffold_1_105032_4383;sequence=RDSVLVIRH;target=scaffold_1_105032 19 27;
scaffold_1	6frameMASCOT	peptide	330422	330448	.	-	.	ID=scaffold_1_105032_4384;sequence=RDSVLVIRH;target=scaffold_1_105032 19 27;
scaffold_1	6frameMASCOT	peptide	383418	383441	.	+	.	ID=scaffold_1_8814_80;sequence=RLLSGIRC;target=scaffold_1_8814 21 28;
scaffold_1	6frameMASCOT	peptide	385997	386032	.	+	.	ID=scaffold_1_8875_13239;sequence=RTTGALLASQRQ;target=scaffold_1_8875 37 48;
scaffold_1	6frameMASCOT	peptide	385997	386032	.	+	.	ID=scaffold_1_8875_13223;sequence=RTTGALLASQRQ;target=scaffold_1_8875 37 48;
scaffold_1	6frameMASCOT	peptide	385997	386032	.	+	.	ID=scaffold_1_8875_13230;sequence=RTTGALLASQRQ;target=scaffold_1_8875 37 48;
scaffold_1	6frameMASCOT	peptide	422191	422217	.	+	.	ID=scaffold_1_9694_2990;sequence=KTGAYIARE;target=scaffold_1_9694 28 36;
scaffold_1	6frameMASCOT	peptide	422191	422217	.	+	.	ID=scaffold_1_9694_2995;sequence=KTGAYIARE;target=scaffold_1_9694 28 36;
scaffold_1	6frameMASCOT	peptide	422191	422217	.	+	.	ID=scaffold_1_9694_3002;sequence=KTGAYIARE;target=scaffold_1_9694 28 36;
scaffold_1	6frameMASCOT	peptide	422191	422217	.	+	.	ID=scaffold_1_9694_2994;sequence=KTGAYIARE;target=scaffold_1_9694 28 36;
scaffold_1	6frameMASCOT	peptide	426632	426706	.	-	.	ID=scaffold_1_102955_53167;sequence=RTIIDAEATASSNPTQPVLTPTTRF;target=scaffold_1_102955 88 112;
scaffold_1	6frameMASCOT	peptide	426632	426706	.	-	.	ID=scaffold_1_102955_53165;sequence=RTIIDAEATASSNPTQPVLTPTTRF;target=scaffold_1_102955 88 112;
scaffold_1	6frameMASCOT	peptide	438774	438803	.	-	.	ID=scaffold_1_102695_14830;sequence=KEDRVECVRG;target=scaffold_1_102695 29 38;
scaffold_1	6frameMASCOT	peptide	438774	438803	.	-	.	ID=scaffold_1_102695_14834;sequence=KEDRVECVRG;target=scaffold_1_102695 29 38;
scaffold_1	6frameMASCOT	peptide	438774	438803	.	-	.	ID=scaffold_1_102695_14853;sequence=KEDRVECVRG;target=scaffold_1_102695 29 38;
scaffold_1	6frameMASCOT	peptide	451576	451605	.	-	.	ID=scaffold_1_102410_10421;sequence=RISQPLLQRH;target=scaffold_1_102410 10 19;
scaffold_1	6frameMASCOT	peptide	451576	451605	.	-	.	ID=scaffold_1_102410_10373;sequence=RISQPLLQRH;target=scaffold_1_102410 10 19;
scaffold_1	6frameMASCOT	peptide	451576	451605	.	-	.	ID=scaffold_1_102410_10416;sequence=RISQPLLQRH;target=scaffold_1_102410 10 19;
scaffold_1	6frameMASCOT	peptide	451576	451605	.	-	.	ID=scaffold_1_102410_10417;sequence=RISQPLLQRH;target=scaffold_1_102410 10 19;
scaffold_1	6frameMASCOT	peptide	451576	451605	.	-	.	ID=scaffold_1_102410_10425;sequence=RISQPLLQRH;target=scaffold_1_102410 10 19;
scaffold_1	6frameMASCOT	peptide	451576	451605	.	-	.	ID=scaffold_1_102410_10422;sequence=RISQPLLQRH;target=scaffold_1_102410 10 19;
scaffold_1	6frameMASCOT	peptide	476226	476252	.	-	.	ID=scaffold_1_101854_19341;sequence=KKLDLLEKF;target=scaffold_1_101854 111 119;
scaffold_1	6frameMASCOT	peptide	476247	476285	.	-	.	ID=scaffold_1_101854_33824;sequence=KEAGKPTSDEQKK;target=scaffold_1_101854 100 112;
scaffold_1	6frameMASCOT	peptide	476247	476285	.	-	.	ID=scaffold_1_101854_33823;sequence=KEAGKPTSDEQKK;target=scaffold_1_101854 100 112;
scaffold_1	6frameMASCOT	peptide	476247	476285	.	-	.	ID=scaffold_1_101854_33821;sequence=KEAGKPTSDEQKK;target=scaffold_1_101854 100 112;
scaffold_1	6frameMASCOT	peptide	476304	476351	.	-	.	ID=scaffold_1_101854_40732;sequence=KLGDLDGETRGMVEKM;target=scaffold_1_101854 78 93;
scaffold_1	6frameMASCOT	peptide	476304	476351	.	-	.	ID=scaffold_1_101854_40125;sequence=KLGDLDGETRGMVEKM;target=scaffold_1_101854 78 93;
scaffold_1	6frameMASCOT	peptide	476346	476372	.	-	.	ID=scaffold_1_101854_10572;sequence=KIQPENSKL;target=scaffold_1_101854 71 79;
scaffold_1	6frameMASCOT	peptide	553162	553191	.	-	.	ID=scaffold_1_99951_5896;sequence=RVGTPAGAKG;target=scaffold_1_99951 36 45;
scaffold_1	6frameMASCOT	peptide	553162	553191	.	-	.	ID=scaffold_1_99951_5885;sequence=RVGTPAGAKG;target=scaffold_1_99951 36 45;
scaffold_1	6frameMASCOT	peptide	553162	553191	.	-	.	ID=scaffold_1_99951_5901;sequence=RVGTPAGAKG;target=scaffold_1_99951 36 45;
scaffold_1	6frameMASCOT	peptide	572621	572656	.	+	.	ID=scaffold_1_13063_21644;sequence=KSNLAVFSNAKN;target=scaffold_1_13063 8 19;
scaffold_1	6frameMASCOT	peptide	572621	572656	.	+	.	ID=scaffold_1_13063_21632;sequence=KSNLAVFSNAKN;target=scaffold_1_13063 8 19;
scaffold_1	6frameMASCOT	peptide	572621	572656	.	+	.	ID=scaffold_1_13063_21658;sequence=KSNLAVFSNAKN;target=scaffold_1_13063 8 19;
scaffold_1	6frameMASCOT	peptide	573098	573133	.	+	.	ID=scaffold_1_13063_23826;sequence=RRPPPSADEVKQ;target=scaffold_1_13063 167 178;
scaffold_1	6frameMASCOT	peptide	573128	573169	.	+	.	ID=scaffold_1_13063_37067;sequence=KQAMHEYVSDAQKL;target=scaffold_1_13063 177 190;
scaffold_1	6frameMASCOT	peptide	573188	573238	.	+	.	ID=scaffold_1_13063_41571;sequence=KNAIVVMEAPDRPQPRL;target=scaffold_1_13063 197 213;
scaffold_1	6frameMASCOT	peptide	573188	573238	.	+	.	ID=scaffold_1_13063_41128;sequence=KNAIVVMEAPDRPQPRL;target=scaffold_1_13063 197 213;
scaffold_1	6frameMASCOT	peptide	573254	573283	.	+	.	ID=scaffold_1_13063_4584;sequence=RGYAVSVGRV;target=scaffold_1_13063 219 228;
scaffold_1	6frameMASCOT	peptide	573254	573283	.	+	.	ID=scaffold_1_13063_4583;sequence=RGYAVSVGRV;target=scaffold_1_13063 219 228;
scaffold_1	6frameMASCOT	peptide	574343	574378	.	+	.	ID=scaffold_1_13095_20640;sequence=RDSLPLVIFLRN;target=scaffold_1_13095 18 29;
scaffold_1	6frameMASCOT	peptide	574343	574378	.	+	.	ID=scaffold_1_13095_20648;sequence=RDSLPLVIFLRN;target=scaffold_1_13095 18 29;
scaffold_1	6frameMASCOT	peptide	574385	574408	.	+	.	ID=scaffold_1_13095_1376;sequence=KYALNARE;target=scaffold_1_13095 32 39;
scaffold_1	6frameMASCOT	peptide	574403	574435	.	+	.	ID=scaffold_1_13095_15802;sequence=REVNAILMQRL;target=scaffold_1_13095 38 48;
scaffold_1	6frameMASCOT	peptide	574403	574435	.	+	.	ID=scaffold_1_13095_15826;sequence=REVNAILMQRL;target=scaffold_1_13095 38 48;
scaffold_1	6frameMASCOT	peptide	574403	574435	.	+	.	ID=scaffold_1_13095_16533;sequence=REVNAILMQRL;target=scaffold_1_13095 38 48;
scaffold_1	6frameMASCOT	peptide	574439	574462	.	+	.	ID=scaffold_1_13095_4892;sequence=KVDGKVRT;target=scaffold_1_13095 50 57;
scaffold_1	6frameMASCOT	peptide	574526	574549	.	+	.	ID=scaffold_1_13095_7851;sequence=RLIYDTKG;target=scaffold_1_13095 79 86;
scaffold_1	6frameMASCOT	peptide	574526	574549	.	+	.	ID=scaffold_1_13095_7868;sequence=RLIYDTKG;target=scaffold_1_13095 79 86;
scaffold_1	6frameMASCOT	peptide	574526	574549	.	+	.	ID=scaffold_1_13095_7872;sequence=RLIYDTKG;target=scaffold_1_13095 79 86;
scaffold_1	6frameMASCOT	peptide	574550	574570	.	+	.	ID=scaffold_1_13095_87;sequence=RFTVHRI;target=scaffold_1_13095 87 93;
scaffold_1	6frameMASCOT	peptide	574550	574570	.	+	.	ID=scaffold_1_13095_89;sequence=RFTVHRI;target=scaffold_1_13095 87 93;
scaffold_1	6frameMASCOT	peptide	574550	574570	.	+	.	ID=scaffold_1_13095_100;sequence=RFTVHRI;target=scaffold_1_13095 87 93;
scaffold_1	6frameMASCOT	peptide	574550	574570	.	+	.	ID=scaffold_1_13095_105;sequence=RFTVHRI;target=scaffold_1_13095 87 93;
scaffold_1	6frameMASCOT	peptide	574550	574570	.	+	.	ID=scaffold_1_13095_93;sequence=RFTVHRI;target=scaffold_1_13095 87 93;
scaffold_1	6frameMASCOT	peptide	574565	574597	.	+	.	ID=scaffold_1_13095_23867;sequence=RITDEEAQYKL;target=scaffold_1_13095 92 102;
scaffold_1	6frameMASCOT	peptide	574565	574597	.	+	.	ID=scaffold_1_13095_23875;sequence=RITDEEAQYKL;target=scaffold_1_13095 92 102;
scaffold_1	6frameMASCOT	peptide	574565	574597	.	+	.	ID=scaffold_1_13095_23847;sequence=RITDEEAQYKL;target=scaffold_1_13095 92 102;
scaffold_1	6frameMASCOT	peptide	574610	574630	.	+	.	ID=scaffold_1_13095_905;sequence=RVQLGKG;target=scaffold_1_13095 107 113;
scaffold_1	6frameMASCOT	peptide	574625	574666	.	+	.	ID=scaffold_1_13095_26437;sequence=KGGIPYLVTHDART;target=scaffold_1_13095 112 125;
scaffold_1	6frameMASCOT	peptide	574715	574792	.	+	.	ID=scaffold_1_13105_54623;sequence=RGQPLSPGIRPGSGDVCGMMLNMCRI;target=scaffold_1_13105 8 33;
scaffold_1	6frameMASCOT	peptide	574715	574798	.	+	.	ID=scaffold_1_13105_55603;sequence=RGQPLSPGIRPGSGDVCGMMLNMCRIRY;target=scaffold_1_13105 8 35;
scaffold_1	6frameMASCOT	peptide	574787	574819	.	+	.	ID=scaffold_1_13105_22723;sequence=RIRYPDPAIKV;target=scaffold_1_13105 32 42;
scaffold_1	6frameMASCOT	peptide	574787	574819	.	+	.	ID=scaffold_1_13105_22757;sequence=RIRYPDPAIKV;target=scaffold_1_13105 32 42;
scaffold_1	6frameMASCOT	peptide	574832	574858	.	+	.	ID=scaffold_1_13105_7114;sequence=KIDLSTGKV;target=scaffold_1_13105 47 55;
scaffold_1	6frameMASCOT	peptide	574832	574858	.	+	.	ID=scaffold_1_13105_7088;sequence=KIDLSTGKV;target=scaffold_1_13105 47 55;
scaffold_1	6frameMASCOT	peptide	574832	574858	.	+	.	ID=scaffold_1_13105_7126;sequence=KIDLSTGKV;target=scaffold_1_13105 47 55;
scaffold_1	6frameMASCOT	peptide	574853	574876	.	+	.	ID=scaffold_1_13105_6184;sequence=KVSDFIKF;target=scaffold_1_13105 54 61;
scaffold_1	6frameMASCOT	peptide	574982	575017	.	+	.	ID=scaffold_1_13105_20403;sequence=KDAVDNEFTTRE;target=scaffold_1_13105 97 108;
scaffold_1	6frameMASCOT	peptide	574982	575017	.	+	.	ID=scaffold_1_13105_20420;sequence=KDAVDNEFTTRE;target=scaffold_1_13105 97 108;
scaffold_1	6frameMASCOT	peptide	574982	575017	.	+	.	ID=scaffold_1_13105_20395;sequence=KDAVDNEFTTRE;target=scaffold_1_13105 97 108;
scaffold_1	6frameMASCOT	peptide	608560	608589	.	+	.	ID=scaffold_1_13813_15631;sequence=KQYLADSTKG;target=scaffold_1_13813 6 15;
scaffold_1	6frameMASCOT	peptide	608707	608745	.	+	.	ID=scaffold_1_13813_31233;sequence=KELPEALFSSFKE;target=scaffold_1_13813 55 67;
scaffold_1	6frameMASCOT	peptide	608707	608745	.	+	.	ID=scaffold_1_13813_31251;sequence=KELPEALFSSFKE;target=scaffold_1_13813 55 67;
scaffold_1	6frameMASCOT	peptide	608707	608745	.	+	.	ID=scaffold_1_13813_31263;sequence=KELPEALFSSFKE;target=scaffold_1_13813 55 67;
scaffold_1	6frameMASCOT	peptide	608941	608985	.	+	.	ID=scaffold_1_13818_41822;sequence=KAFKGYFGEDQQQRW;target=scaffold_1_13818 28 42;
scaffold_1	6frameMASCOT	peptide	608950	608985	.	+	.	ID=scaffold_1_13818_23241;sequence=KGYFGEDQQQRW;target=scaffold_1_13818 31 42;
scaffold_1	6frameMASCOT	peptide	608950	608985	.	+	.	ID=scaffold_1_13818_23253;sequence=KGYFGEDQQQRW;target=scaffold_1_13818 31 42;
scaffold_1	6frameMASCOT	peptide	608950	608985	.	+	.	ID=scaffold_1_13818_23243;sequence=KGYFGEDQQQRW;target=scaffold_1_13818 31 42;
scaffold_1	6frameMASCOT	peptide	608950	608985	.	+	.	ID=scaffold_1_13818_23238;sequence=KGYFGEDQQQRW;target=scaffold_1_13818 31 42;
scaffold_1	6frameMASCOT	peptide	609013	609060	.	+	.	ID=scaffold_1_13818_44747;sequence=KQWKGPLEMLIDVVRA;target=scaffold_1_13818 52 67;
scaffold_1	6frameMASCOT	peptide	609013	609060	.	+	.	ID=scaffold_1_13818_44749;sequence=KQWKGPLEMLIDVVRA;target=scaffold_1_13818 52 67;
scaffold_1	6frameMASCOT	peptide	609013	609060	.	+	.	ID=scaffold_1_13818_45259;sequence=KQWKGPLEMLIDVVRA;target=scaffold_1_13818 52 67;
scaffold_1	6frameMASCOT	peptide	609013	609060	.	+	.	ID=scaffold_1_13818_44761;sequence=KQWKGPLEMLIDVVRA;target=scaffold_1_13818 52 67;
scaffold_1	6frameMASCOT	peptide	609128	609169	.	+	.	ID=scaffold_1_13821_35234;sequence=KQLLPENFIEAAKQ;target=scaffold_1_13821 32 45;
scaffold_1	6frameMASCOT	peptide	609128	609169	.	+	.	ID=scaffold_1_13821_35235;sequence=KQLLPENFIEAAKQ;target=scaffold_1_13821 32 45;
scaffold_1	6frameMASCOT	peptide	688446	688484	.	+	.	ID=scaffold_1_15519_27165;sequence=RTNSRSVQRPLRK;target=scaffold_1_15519 59 71;
scaffold_1	6frameMASCOT	peptide	688770	688808	.	+	.	ID=scaffold_1_15519_31531;sequence=REEAAEAKLAAKK;target=scaffold_1_15519 167 179;
scaffold_1	6frameMASCOT	peptide	688842	688889	.	+	.	ID=scaffold_1_15519_28145;sequence=RDAPAEPSSAAAPPRI;target=scaffold_1_15519 191 206;
scaffold_1	6frameMASCOT	peptide	688842	688889	.	+	.	ID=scaffold_1_15519_28142;sequence=RDAPAEPSSAAAPPRI;target=scaffold_1_15519 191 206;
scaffold_1	6frameMASCOT	peptide	688842	688889	.	+	.	ID=scaffold_1_15519_28131;sequence=RDAPAEPSSAAAPPRI;target=scaffold_1_15519 191 206;
scaffold_1	6frameMASCOT	peptide	688842	688889	.	+	.	ID=scaffold_1_15519_28156;sequence=RDAPAEPSSAAAPPRI;target=scaffold_1_15519 191 206;
scaffold_1	6frameMASCOT	peptide	688842	688889	.	+	.	ID=scaffold_1_15519_28158;sequence=RDAPAEPSSAAAPPRI;target=scaffold_1_15519 191 206;
scaffold_1	6frameMASCOT	peptide	688884	688910	.	+	.	ID=scaffold_1_15519_4327;sequence=RIALPGGKM;target=scaffold_1_15519 205 213;
scaffold_1	6frameMASCOT	peptide	688935	689036	.	+	.	ID=scaffold_1_15519_55816;sequence=KAAGQTPPPAAGAAPAPAESASPAPPAEAEAPKR;target=scaffold_1_15519 222 255;
scaffold_1	6frameMASCOT	peptide	689061	689102	.	+	.	ID=scaffold_1_15519_13701;sequence=RAAGGAAPGGGWRE;target=scaffold_1_15519 264 277;
scaffold_1	6frameMASCOT	peptide	689061	689102	.	+	.	ID=scaffold_1_15519_13706;sequence=RAAGGAAPGGGWRE;target=scaffold_1_15519 264 277;
scaffold_1	6frameMASCOT	peptide	689124	689153	.	+	.	ID=scaffold_1_15519_7176;sequence=RGPPARPERT;target=scaffold_1_15519 285 294;
scaffold_1	6frameMASCOT	peptide	689124	689153	.	+	.	ID=scaffold_1_15519_7175;sequence=RGPPARPERT;target=scaffold_1_15519 285 294;
scaffold_1	6frameMASCOT	peptide	689175	689198	.	+	.	ID=scaffold_1_15519_1325;sequence=RFEAPSRR;target=scaffold_1_15519 302 309;
scaffold_1	6frameMASCOT	peptide	689224	689271	.	+	.	ID=scaffold_1_15521_26628;sequence=KASPASGGGYVPPSRR;target=scaffold_1_15521 97 112;
scaffold_1	6frameMASCOT	peptide	689293	689340	.	+	.	ID=scaffold_1_15521_32982;sequence=RESAPPPAQGASDGKY;target=scaffold_1_15521 120 135;
scaffold_1	6frameMASCOT	peptide	689293	689340	.	+	.	ID=scaffold_1_15521_32996;sequence=RESAPPPAQGASDGKY;target=scaffold_1_15521 120 135;
scaffold_1	6frameMASCOT	peptide	689293	689340	.	+	.	ID=scaffold_1_15521_32984;sequence=RESAPPPAQGASDGKY;target=scaffold_1_15521 120 135;
scaffold_1	6frameMASCOT	peptide	689293	689340	.	+	.	ID=scaffold_1_15521_32987;sequence=RESAPPPAQGASDGKY;target=scaffold_1_15521 120 135;
scaffold_1	6frameMASCOT	peptide	694018	694077	.	+	.	ID=scaffold_1_15636_50078;sequence=KTLSPTGDKTPALDQPGLKD;target=scaffold_1_15636 53 72;
scaffold_1	6frameMASCOT	peptide	694042	694077	.	+	.	ID=scaffold_1_15636_21131;sequence=KTPALDQPGLKD;target=scaffold_1_15636 61 72;
scaffold_1	6frameMASCOT	peptide	694087	694116	.	+	.	ID=scaffold_1_15636_8025;sequence=KAIDILEARS;target=scaffold_1_15636 76 85;
scaffold_1	6frameMASCOT	peptide	745868	745918	.	-	.	ID=scaffold_1_95812_37165;sequence=KAGAAAIVAPIAPFQKS;target=scaffold_1_95812 119 135;
scaffold_1	6frameMASCOT	peptide	745970	746008	.	-	.	ID=scaffold_1_95812_22484;sequence=RSELSSELGFSRE;target=scaffold_1_95812 89 101;
scaffold_1	6frameMASCOT	peptide	745970	746008	.	-	.	ID=scaffold_1_95812_22468;sequence=RSELSSELGFSRE;target=scaffold_1_95812 89 101;
scaffold_1	6frameMASCOT	peptide	746003	746041	.	-	.	ID=scaffold_1_95812_20687;sequence=RSVSLLLGETVRS;target=scaffold_1_95812 78 90;
scaffold_1	6frameMASCOT	peptide	746036	746077	.	-	.	ID=scaffold_1_95812_25159;sequence=RALNVTLNQQGGRS;target=scaffold_1_95812 66 79;
scaffold_1	6frameMASCOT	peptide	746036	746077	.	-	.	ID=scaffold_1_95812_25170;sequence=RALNVTLNQQGGRS;target=scaffold_1_95812 66 79;
scaffold_1	6frameMASCOT	peptide	746087	746143	.	-	.	ID=scaffold_1_95812_48748;sequence=RNQQGFTVFLTGYQNSGKD;target=scaffold_1_95812 44 62;
scaffold_1	6frameMASCOT	peptide	746165	746218	.	-	.	ID=scaffold_1_95812_49053;sequence=RTGQEIPEWFSYPEVVKV;target=scaffold_1_95812 19 36;
scaffold_1	6frameMASCOT	peptide	746165	746218	.	-	.	ID=scaffold_1_95812_49054;sequence=RTGQEIPEWFSYPEVVKV;target=scaffold_1_95812 19 36;
scaffold_1	6frameMASCOT	peptide	746165	746218	.	-	.	ID=scaffold_1_95812_49047;sequence=RTGQEIPEWFSYPEVVKV;target=scaffold_1_95812 19 36;
scaffold_1	6frameMASCOT	peptide	746616	746645	.	-	.	ID=scaffold_1_95805_11380;sequence=RVYQALMPRY;target=scaffold_1_95805 191 200;
scaffold_1	6frameMASCOT	peptide	746820	746846	.	-	.	ID=scaffold_1_95805_6056;sequence=RYTPAELRL;target=scaffold_1_95805 124 132;
scaffold_1	6frameMASCOT	peptide	746820	746846	.	-	.	ID=scaffold_1_95805_6050;sequence=RYTPAELRL;target=scaffold_1_95805 124 132;
scaffold_1	6frameMASCOT	peptide	746820	746846	.	-	.	ID=scaffold_1_95805_6046;sequence=RYTPAELRL;target=scaffold_1_95805 124 132;
scaffold_1	6frameMASCOT	peptide	746889	746915	.	-	.	ID=scaffold_1_95805_9944;sequence=KEFYVGGKV;target=scaffold_1_95805 101 109;
scaffold_1	6frameMASCOT	peptide	746889	746915	.	-	.	ID=scaffold_1_95805_9945;sequence=KEFYVGGKV;target=scaffold_1_95805 101 109;
scaffold_1	6frameMASCOT	peptide	747153	747188	.	-	.	ID=scaffold_1_95805_18222;sequence=KDYTGVVAENRL;target=scaffold_1_95805 10 21;
scaffold_1	6frameMASCOT	peptide	747153	747188	.	-	.	ID=scaffold_1_95805_18208;sequence=KDYTGVVAENRL;target=scaffold_1_95805 10 21;
scaffold_1	6frameMASCOT	peptide	758127	758177	.	-	.	ID=scaffold_1_95586_36486;sequence=KIASGSGSEADIAEAKI;target=scaffold_1_95586 11 27;
scaffold_1	6frameMASCOT	peptide	758127	758177	.	-	.	ID=scaffold_1_95586_36492;sequence=KIASGSGSEADIAEAKI;target=scaffold_1_95586 11 27;
scaffold_1	6frameMASCOT	peptide	758127	758177	.	-	.	ID=scaffold_1_95586_36498;sequence=KIASGSGSEADIAEAKI;target=scaffold_1_95586 11 27;
scaffold_1	6frameMASCOT	peptide	758172	758201	.	-	.	ID=scaffold_1_95586_14532;sequence=RNQIAEAQKI;target=scaffold_1_95586 3 12;
scaffold_1	6frameMASCOT	peptide	758172	758201	.	-	.	ID=scaffold_1_95586_14549;sequence=RNQIAEAQKI;target=scaffold_1_95586 3 12;
scaffold_1	6frameMASCOT	peptide	758172	758201	.	-	.	ID=scaffold_1_95586_14554;sequence=RNQIAEAQKI;target=scaffold_1_95586 3 12;
scaffold_1	6frameMASCOT	peptide	770230	770262	.	-	.	ID=scaffold_1_95325_29819;sequence=RQKVSEEQLKE;target=scaffold_1_95325 75 85;
scaffold_1	6frameMASCOT	peptide	770344	770394	.	-	.	ID=scaffold_1_95325_37774;sequence=RSSILSQILTPDAADRL;target=scaffold_1_95325 31 47;
scaffold_1	6frameMASCOT	peptide	770344	770394	.	-	.	ID=scaffold_1_95325_37754;sequence=RSSILSQILTPDAADRL;target=scaffold_1_95325 31 47;
scaffold_1	6frameMASCOT	peptide	770344	770394	.	-	.	ID=scaffold_1_95325_37758;sequence=RSSILSQILTPDAADRL;target=scaffold_1_95325 31 47;
scaffold_1	6frameMASCOT	peptide	770344	770394	.	-	.	ID=scaffold_1_95325_37773;sequence=RSSILSQILTPDAADRL;target=scaffold_1_95325 31 47;
scaffold_1	6frameMASCOT	peptide	770554	770628	.	-	.	ID=scaffold_1_95314_52938;sequence=RLQQLQQQGGGGGGGGEGSEQESKQ;target=scaffold_1_95314 16 40;
scaffold_1	6frameMASCOT	peptide	785132	785158	.	+	.	ID=scaffold_1_17578_10745;sequence=RKDGGLGKI;target=scaffold_1_17578 71 79;
scaffold_1	6frameMASCOT	peptide	785276	785314	.	+	.	ID=scaffold_1_17578_23179;sequence=RQITINDLPVGRS;target=scaffold_1_17578 119 131;
scaffold_1	6frameMASCOT	peptide	813559	813597	.	-	.	ID=scaffold_1_94393_24709;sequence=KMTLLTLPLADRD;target=scaffold_1_94393 209 221;
scaffold_1	6frameMASCOT	peptide	813679	813699	.	-	.	ID=scaffold_1_94393_10977;sequence=RFEKEKV;target=scaffold_1_94393 175 181;
scaffold_1	6frameMASCOT	peptide	813760	813804	.	-	.	ID=scaffold_1_94393_30801;sequence=RLNQLSADVADAERR;target=scaffold_1_94393 140 154;
scaffold_1	6frameMASCOT	peptide	814129	814161	.	-	.	ID=scaffold_1_94393_10095;sequence=KATDTVVGQRK;target=scaffold_1_94393 21 31;
scaffold_1	6frameMASCOT	peptide	814129	814161	.	-	.	ID=scaffold_1_94393_10093;sequence=KATDTVVGQRK;target=scaffold_1_94393 21 31;
scaffold_1	6frameMASCOT	peptide	814129	814161	.	-	.	ID=scaffold_1_94393_10088;sequence=KATDTVVGQRK;target=scaffold_1_94393 21 31;
scaffold_1	6frameMASCOT	peptide	814129	814161	.	-	.	ID=scaffold_1_94393_10104;sequence=KATDTVVGQRK;target=scaffold_1_94393 21 31;
scaffold_1	6frameMASCOT	peptide	814168	814206	.	-	.	ID=scaffold_1_94393_32844;sequence=RIYLDALETQLKA;target=scaffold_1_94393 6 18;
scaffold_1	6frameMASCOT	peptide	814362	814406	.	-	.	ID=scaffold_1_94377_39844;sequence=KLFLESEAFNVDVKN;target=scaffold_1_94377 334 348;
scaffold_1	6frameMASCOT	peptide	814401	814448	.	-	.	ID=scaffold_1_94377_40522;sequence=KSAAHPILQHDSDLKL;target=scaffold_1_94377 320 335;
scaffold_1	6frameMASCOT	peptide	814596	814625	.	-	.	ID=scaffold_1_94377_10207;sequence=RNPEFTVSRR;target=scaffold_1_94377 261 270;
scaffold_1	6frameMASCOT	peptide	814596	814625	.	-	.	ID=scaffold_1_94377_10210;sequence=RNPEFTVSRR;target=scaffold_1_94377 261 270;
scaffold_1	6frameMASCOT	peptide	814764	814814	.	-	.	ID=scaffold_1_94377_36301;sequence=RVPPPVQAPSSNAPQRQ;target=scaffold_1_94377 198 214;
scaffold_1	6frameMASCOT	peptide	814764	814814	.	-	.	ID=scaffold_1_94377_36281;sequence=RVPPPVQAPSSNAPQRQ;target=scaffold_1_94377 198 214;
scaffold_1	6frameMASCOT	peptide	814764	814814	.	-	.	ID=scaffold_1_94377_36320;sequence=RVPPPVQAPSSNAPQRQ;target=scaffold_1_94377 198 214;
scaffold_1	6frameMASCOT	peptide	822194	822220	.	-	.	ID=scaffold_1_94223_6147;sequence=RTLDFVTRV;target=scaffold_1_94223 16 24;
scaffold_1	6frameMASCOT	peptide	822194	822220	.	-	.	ID=scaffold_1_94223_6162;sequence=RTLDFVTRV;target=scaffold_1_94223 16 24;
scaffold_1	6frameMASCOT	peptide	822194	822220	.	-	.	ID=scaffold_1_94223_6140;sequence=RTLDFVTRV;target=scaffold_1_94223 16 24;
scaffold_1	6frameMASCOT	peptide	827223	827249	.	-	.	ID=scaffold_1_94126_6826;sequence=KNTVAYFRD;target=scaffold_1_94126 43 51;
scaffold_1	6frameMASCOT	peptide	827223	827249	.	-	.	ID=scaffold_1_94126_6823;sequence=KNTVAYFRD;target=scaffold_1_94126 43 51;
scaffold_1	6frameMASCOT	peptide	827268	827333	.	-	.	ID=scaffold_1_94126_51942;sequence=RQIPTALSYVEGEELHGGQAKS;target=scaffold_1_94126 15 36;
scaffold_1	6frameMASCOT	peptide	827328	827366	.	-	.	ID=scaffold_1_94126_22705;sequence=KVEVIANEDGDRQ;target=scaffold_1_94126 4 16;
scaffold_1	6frameMASCOT	peptide	829233	829259	.	-	.	ID=scaffold_1_94086_10766;sequence=KDYVDCFRF;target=scaffold_1_94086 92 100;
scaffold_1	6frameMASCOT	peptide	829233	829259	.	-	.	ID=scaffold_1_94086_10754;sequence=KDYVDCFRF;target=scaffold_1_94086 92 100;
scaffold_1	6frameMASCOT	peptide	829332	829367	.	-	.	ID=scaffold_1_94086_16746;sequence=RGQEICSGAQRI;target=scaffold_1_94086 56 67;
scaffold_1	6frameMASCOT	peptide	829332	829367	.	-	.	ID=scaffold_1_94086_16752;sequence=RGQEICSGAQRI;target=scaffold_1_94086 56 67;
scaffold_1	6frameMASCOT	peptide	858085	858117	.	-	.	ID=scaffold_1_93528_13938;sequence=RQLGGLFELRS;target=scaffold_1_93528 57 67;
scaffold_1	6frameMASCOT	peptide	858085	858117	.	-	.	ID=scaffold_1_93528_13920;sequence=RQLGGLFELRS;target=scaffold_1_93528 57 67;
scaffold_1	6frameMASCOT	peptide	872654	872695	.	+	.	ID=scaffold_1_19534_30633;sequence=KQFAGAEDNEFNRE;target=scaffold_1_19534 69 82;
scaffold_1	6frameMASCOT	peptide	892332	892364	.	+	.	ID=scaffold_1_19997_14295;sequence=RIIPIESIVRG;target=scaffold_1_19997 57 67;
scaffold_1	6frameMASCOT	peptide	892332	892364	.	+	.	ID=scaffold_1_19997_14299;sequence=RIIPIESIVRG;target=scaffold_1_19997 57 67;
scaffold_1	6frameMASCOT	peptide	892359	892400	.	+	.	ID=scaffold_1_19997_29732;sequence=RGYITGSGWSEYRK;target=scaffold_1_19997 66 79;
scaffold_1	6frameMASCOT	peptide	892359	892400	.	+	.	ID=scaffold_1_19997_29768;sequence=RGYITGSGWSEYRK;target=scaffold_1_19997 66 79;
scaffold_1	6frameMASCOT	peptide	892485	892538	.	+	.	ID=scaffold_1_19997_43621;sequence=KAEVGGKDENISPEAARQ;target=scaffold_1_19997 108 125;
scaffold_1	6frameMASCOT	peptide	892485	892538	.	+	.	ID=scaffold_1_19997_43626;sequence=KAEVGGKDENISPEAARQ;target=scaffold_1_19997 108 125;
scaffold_1	6frameMASCOT	peptide	892791	892823	.	+	.	ID=scaffold_1_19997_21539;sequence=RDWLTSEGLKG;target=scaffold_1_19997 210 220;
scaffold_1	6frameMASCOT	peptide	973852	973884	.	+	.	ID=scaffold_1_22082_9047;sequence=RSPVVSACGRI;target=scaffold_1_22082 14 24;
scaffold_1	6frameMASCOT	peptide	973852	973884	.	+	.	ID=scaffold_1_22082_9026;sequence=RSPVVSACGRI;target=scaffold_1_22082 14 24;
scaffold_1	6frameMASCOT	peptide	973852	973884	.	+	.	ID=scaffold_1_22082_9048;sequence=RSPVVSACGRI;target=scaffold_1_22082 14 24;
scaffold_1	6frameMASCOT	peptide	994458	994490	.	+	.	ID=scaffold_1_22565_19398;sequence=KNLNFPLASKL;target=scaffold_1_22565 101 111;
scaffold_1	6frameMASCOT	peptide	994458	994490	.	+	.	ID=scaffold_1_22565_19390;sequence=KNLNFPLASKL;target=scaffold_1_22565 101 111;
scaffold_1	6frameMASCOT	peptide	994458	994490	.	+	.	ID=scaffold_1_22565_19391;sequence=KNLNFPLASKL;target=scaffold_1_22565 101 111;
scaffold_1	6frameMASCOT	peptide	994485	994505	.	+	.	ID=scaffold_1_22565_2123;sequence=KLPHSKQ;target=scaffold_1_22565 110 116;
scaffold_1	6frameMASCOT	peptide	994500	994550	.	+	.	ID=scaffold_1_22565_41273;sequence=KQLIAAAAIGTRPEDKI;target=scaffold_1_22565 115 131;
scaffold_1	6frameMASCOT	peptide	994638	994658	.	+	.	ID=scaffold_1_22565_10968;sequence=KYIKEKY;target=scaffold_1_22565 161 167;
scaffold_1	6frameMASCOT	peptide	994638	994658	.	+	.	ID=scaffold_1_22565_10977;sequence=KYIKEKY;target=scaffold_1_22565 161 167;
scaffold_1	6frameMASCOT	peptide	994653	994700	.	+	.	ID=scaffold_1_22565_35800;sequence=KYPQLDVIGGNVVTRD;target=scaffold_1_22565 166 181;
scaffold_1	6frameMASCOT	peptide	994653	994700	.	+	.	ID=scaffold_1_22565_35816;sequence=KYPQLDVIGGNVVTRD;target=scaffold_1_22565 166 181;
scaffold_1	6frameMASCOT	peptide	994653	994700	.	+	.	ID=scaffold_1_22565_35805;sequence=KYPQLDVIGGNVVTRD;target=scaffold_1_22565 166 181;
scaffold_1	6frameMASCOT	peptide	994695	994745	.	+	.	ID=scaffold_1_22565_31301;sequence=RDQAAALIAAGADGLRI;target=scaffold_1_22565 180 196;
scaffold_1	6frameMASCOT	peptide	994695	994745	.	+	.	ID=scaffold_1_22565_31305;sequence=RDQAAALIAAGADGLRI;target=scaffold_1_22565 180 196;
scaffold_1	6frameMASCOT	peptide	994842	994904	.	+	.	ID=scaffold_1_22565_49910;sequence=RFGVPCIADGGIQNVGHIVKG;target=scaffold_1_22565 229 249;
scaffold_1	6frameMASCOT	peptide	995004	995051	.	+	.	ID=scaffold_1_22565_40021;sequence=KAYRGMGSIAAMEDKK;target=scaffold_1_22565 283 298;
scaffold_1	6frameMASCOT	peptide	995004	995051	.	+	.	ID=scaffold_1_22565_40027;sequence=KAYRGMGSIAAMEDKK;target=scaffold_1_22565 283 298;
scaffold_1	6frameMASCOT	peptide	995004	995051	.	+	.	ID=scaffold_1_22565_40004;sequence=KAYRGMGSIAAMEDKK;target=scaffold_1_22565 283 298;
scaffold_1	6frameMASCOT	peptide	995013	995051	.	+	.	ID=scaffold_1_22565_25847;sequence=RGMGSIAAMEDKK;target=scaffold_1_22565 286 298;
scaffold_1	6frameMASCOT	peptide	995049	995105	.	+	.	ID=scaffold_1_22565_38685;sequence=KAGAGSADAKASNAGTARY;target=scaffold_1_22565 298 316;
scaffold_1	6frameMASCOT	peptide	995076	995126	.	+	.	ID=scaffold_1_22565_38217;sequence=KASNAGTARYFSEGDRV;target=scaffold_1_22565 307 323;
scaffold_1	6frameMASCOT	peptide	995076	995126	.	+	.	ID=scaffold_1_22565_38212;sequence=KASNAGTARYFSEGDRV;target=scaffold_1_22565 307 323;
scaffold_1	6frameMASCOT	peptide	995076	995126	.	+	.	ID=scaffold_1_22565_38202;sequence=KASNAGTARYFSEGDRV;target=scaffold_1_22565 307 323;
scaffold_1	6frameMASCOT	peptide	997531	997554	.	+	.	ID=scaffold_1_22628_4159;sequence=RMAGINKE;target=scaffold_1_22628 16 23;
scaffold_1	6frameMASCOT	peptide	997531	997554	.	+	.	ID=scaffold_1_22628_4168;sequence=RMAGINKE;target=scaffold_1_22628 16 23;
scaffold_1	6frameMASCOT	peptide	997531	997554	.	+	.	ID=scaffold_1_22628_4166;sequence=RMAGINKE;target=scaffold_1_22628 16 23;
scaffold_1	6frameMASCOT	peptide	998305	998346	.	+	.	ID=scaffold_1_22628_28911;sequence=KLHLAALTMDDVRS;target=scaffold_1_22628 274 287;
scaffold_1	6frameMASCOT	peptide	998341	998376	.	+	.	ID=scaffold_1_22628_24085;sequence=RSERLFGFAYRF;target=scaffold_1_22628 286 297;
scaffold_1	6frameMASCOT	peptide	998422	998487	.	+	.	ID=scaffold_1_22628_51728;sequence=RQFPADEPGQQQPSTTIETQRS;target=scaffold_1_22628 313 334;
scaffold_1	6frameMASCOT	peptide	1011760	1011798	.	-	.	ID=scaffold_1_89830_30318;sequence=KGANDEELLEQKI;target=scaffold_1_89830 18 30;
scaffold_1	6frameMASCOT	peptide	1048570	1048602	.	+	.	ID=scaffold_1_23680_11125;sequence=KLEVATALVRH;target=scaffold_1_23680 8 18;
scaffold_1	6frameMASCOT	peptide	1048570	1048602	.	+	.	ID=scaffold_1_23680_11112;sequence=KLEVATALVRH;target=scaffold_1_23680 8 18;
scaffold_1	6frameMASCOT	peptide	1048570	1048602	.	+	.	ID=scaffold_1_23680_11114;sequence=KLEVATALVRH;target=scaffold_1_23680 8 18;
scaffold_1	6frameMASCOT	peptide	1056083	1056118	.	+	.	ID=scaffold_1_23873_15381;sequence=KLAGIPALRPRE;target=scaffold_1_23873 47 58;
scaffold_1	6frameMASCOT	peptide	1056083	1056118	.	+	.	ID=scaffold_1_23873_15400;sequence=KLAGIPALRPRE;target=scaffold_1_23873 47 58;
scaffold_1	6frameMASCOT	peptide	1056083	1056118	.	+	.	ID=scaffold_1_23873_15393;sequence=KLAGIPALRPRE;target=scaffold_1_23873 47 58;
scaffold_1	6frameMASCOT	peptide	1056206	1056235	.	+	.	ID=scaffold_1_23873_18144;sequence=RAFLIEEQKV;target=scaffold_1_23873 88 97;
scaffold_1	6frameMASCOT	peptide	1056206	1056235	.	+	.	ID=scaffold_1_23873_18113;sequence=RAFLIEEQKV;target=scaffold_1_23873 88 97;
scaffold_1	6frameMASCOT	peptide	1056206	1056235	.	+	.	ID=scaffold_1_23873_18129;sequence=RAFLIEEQKV;target=scaffold_1_23873 88 97;
scaffold_1	6frameMASCOT	peptide	1096930	1096959	.	-	.	ID=scaffold_1_88035_11131;sequence=KEAAELWPRI;target=scaffold_1_88035 79 88;
scaffold_1	6frameMASCOT	peptide	1096930	1096959	.	-	.	ID=scaffold_1_88035_11109;sequence=KEAAELWPRI;target=scaffold_1_88035 79 88;
scaffold_1	6frameMASCOT	peptide	1096930	1096959	.	-	.	ID=scaffold_1_88035_11110;sequence=KEAAELWPRI;target=scaffold_1_88035 79 88;
scaffold_1	6frameMASCOT	peptide	1096954	1096989	.	-	.	ID=scaffold_1_88035_14504;sequence=KGSAITGPVAKE;target=scaffold_1_88035 69 80;
scaffold_1	6frameMASCOT	peptide	1097154	1097183	.	-	.	ID=scaffold_1_88032_7413;sequence=KVMPAVIVRQ;target=scaffold_1_88032 57 66;
scaffold_1	6frameMASCOT	peptide	1097154	1097183	.	-	.	ID=scaffold_1_88032_7418;sequence=KVMPAVIVRQ;target=scaffold_1_88032 57 66;
scaffold_1	6frameMASCOT	peptide	1097154	1097183	.	-	.	ID=scaffold_1_88032_8041;sequence=KVMPAVIVRQ;target=scaffold_1_88032 57 66;
scaffold_1	6frameMASCOT	peptide	1097184	1097210	.	-	.	ID=scaffold_1_88032_17856;sequence=KKGKPELRK;target=scaffold_1_88032 48 56;
scaffold_1	6frameMASCOT	peptide	1097205	1097264	.	-	.	ID=scaffold_1_88032_47203;sequence=RLNRLPAGGAGDMVMATVKK;target=scaffold_1_88032 30 49;
scaffold_1	6frameMASCOT	peptide	1130950	1130982	.	+	.	ID=scaffold_1_25485_10422;sequence=RTGVAPILQRR;target=scaffold_1_25485 9 19;
scaffold_1	6frameMASCOT	peptide	1130950	1130982	.	+	.	ID=scaffold_1_25485_10421;sequence=RTGVAPILQRR;target=scaffold_1_25485 9 19;
scaffold_1	6frameMASCOT	peptide	1130950	1130982	.	+	.	ID=scaffold_1_25485_10416;sequence=RTGVAPILQRR;target=scaffold_1_25485 9 19;
scaffold_1	6frameMASCOT	peptide	1130950	1130982	.	+	.	ID=scaffold_1_25485_10417;sequence=RTGVAPILQRR;target=scaffold_1_25485 9 19;
scaffold_1	6frameMASCOT	peptide	1130950	1130982	.	+	.	ID=scaffold_1_25485_10373;sequence=RTGVAPILQRR;target=scaffold_1_25485 9 19;
scaffold_1	6frameMASCOT	peptide	1130950	1130982	.	+	.	ID=scaffold_1_25485_10425;sequence=RTGVAPILQRR;target=scaffold_1_25485 9 19;
scaffold_1	6frameMASCOT	peptide	1131028	1131078	.	+	.	ID=scaffold_1_25485_43157;sequence=KIRPGQDSWNSNDPQRV;target=scaffold_1_25485 35 51;
scaffold_1	6frameMASCOT	peptide	1172220	1172273	.	+	.	ID=scaffold_1_26418_43054;sequence=RSTGIDDTIVPVDFETRG;target=scaffold_1_26418 176 193;
scaffold_1	6frameMASCOT	peptide	1172220	1172273	.	+	.	ID=scaffold_1_26418_43057;sequence=RSTGIDDTIVPVDFETRG;target=scaffold_1_26418 176 193;
scaffold_1	6frameMASCOT	peptide	1176094	1176138	.	+	.	ID=scaffold_1_26496_33484;sequence=RAVAVVVDPIQSVKG;target=scaffold_1_26496 95 109;
scaffold_1	6frameMASCOT	peptide	1176139	1176165	.	+	.	ID=scaffold_1_26496_4960;sequence=KVVIDAFRL;target=scaffold_1_26496 110 118;
scaffold_1	6frameMASCOT	peptide	1176139	1176165	.	+	.	ID=scaffold_1_26496_4952;sequence=KVVIDAFRL;target=scaffold_1_26496 110 118;
scaffold_1	6frameMASCOT	peptide	1176490	1176513	.	+	.	ID=scaffold_1_26496_6773;sequence=KTRYVGKV;target=scaffold_1_26496 227 234;
scaffold_1	6frameMASCOT	peptide	1189886	1189906	.	-	.	ID=scaffold_1_86005_2002;sequence=KDGFLKS;target=scaffold_1_86005 75 81;
scaffold_1	6frameMASCOT	peptide	1189886	1189906	.	-	.	ID=scaffold_1_86005_2003;sequence=KDGFLKS;target=scaffold_1_86005 75 81;
scaffold_1	6frameMASCOT	peptide	1189886	1189906	.	-	.	ID=scaffold_1_86005_1998;sequence=KDGFLKS;target=scaffold_1_86005 75 81;
scaffold_1	6frameMASCOT	peptide	1189946	1189996	.	-	.	ID=scaffold_1_86005_41033;sequence=RYTGDNQVYALSGFVRA;target=scaffold_1_86005 45 61;
scaffold_1	6frameMASCOT	peptide	1189946	1189996	.	-	.	ID=scaffold_1_86005_41048;sequence=RYTGDNQVYALSGFVRA;target=scaffold_1_86005 45 61;
scaffold_1	6frameMASCOT	peptide	1189946	1189996	.	-	.	ID=scaffold_1_86005_41029;sequence=RYTGDNQVYALSGFVRA;target=scaffold_1_86005 45 61;
scaffold_1	6frameMASCOT	peptide	1190048	1190077	.	-	.	ID=scaffold_1_86005_11909;sequence=KSATGRIIKS;target=scaffold_1_86005 18 27;
scaffold_1	6frameMASCOT	peptide	1263274	1263324	.	-	.	ID=scaffold_1_84333_42703;sequence=RAHPTTLTPPSSVDRKG;target=scaffold_1_84333 111 127;
scaffold_1	6frameMASCOT	peptide	1263547	1263582	.	-	.	ID=scaffold_1_84333_11632;sequence=RLQGAASSGHRL;target=scaffold_1_84333 25 36;
scaffold_1	6frameMASCOT	peptide	1263824	1263859	.	-	.	ID=scaffold_1_84318_24056;sequence=KFIGAYAAFLKR;target=scaffold_1_84318 7 18;
scaffold_1	6frameMASCOT	peptide	1263824	1263859	.	-	.	ID=scaffold_1_84318_24036;sequence=KFIGAYAAFLKR;target=scaffold_1_84318 7 18;
scaffold_1	6frameMASCOT	peptide	1346579	1346620	.	+	.	ID=scaffold_1_30228_26831;sequence=RGPVPVPLETQNRN;target=scaffold_1_30228 20 33;
scaffold_1	6frameMASCOT	peptide	1346579	1346620	.	+	.	ID=scaffold_1_30228_26840;sequence=RGPVPVPLETQNRN;target=scaffold_1_30228 20 33;
scaffold_1	6frameMASCOT	peptide	1346579	1346620	.	+	.	ID=scaffold_1_30228_26825;sequence=RGPVPVPLETQNRN;target=scaffold_1_30228 20 33;
scaffold_1	6frameMASCOT	peptide	1362686	1362724	.	+	.	ID=scaffold_1_30531_20122;sequence=RSLGVAGFNLQRC;target=scaffold_1_30531 21 33;
scaffold_1	6frameMASCOT	peptide	1362686	1362724	.	+	.	ID=scaffold_1_30531_20141;sequence=RSLGVAGFNLQRC;target=scaffold_1_30531 21 33;
scaffold_1	6frameMASCOT	peptide	1378387	1378455	.	-	.	ID=scaffold_1_81784_50462;sequence=RGPSTNVVPISTIVTGIANSGKY;target=scaffold_1_81784 58 80;
scaffold_1	6frameMASCOT	peptide	1426461	1426502	.	-	.	ID=scaffold_1_80729_26422;sequence=KASDAPEPAATPKA;target=scaffold_1_80729 446 459;
scaffold_1	6frameMASCOT	peptide	1426725	1426793	.	-	.	ID=scaffold_1_80729_51880;sequence=KDEESVEAPAEAAPAAPDTPEKM;target=scaffold_1_80729 349 371;
scaffold_1	6frameMASCOT	peptide	1427133	1427159	.	-	.	ID=scaffold_1_80729_8719;sequence=KDDEPAPKA;target=scaffold_1_80729 227 235;
scaffold_1	6frameMASCOT	peptide	1427310	1427345	.	-	.	ID=scaffold_1_80729_14881;sequence=RESSVPAPPIRK;target=scaffold_1_80729 165 176;
scaffold_1	6frameMASCOT	peptide	1427580	1427639	.	-	.	ID=scaffold_1_80729_49347;sequence=RSPGDNTATEEETTRPTPKV;target=scaffold_1_80729 67 86;
scaffold_1	6frameMASCOT	peptide	1427691	1427723	.	-	.	ID=scaffold_1_80729_7796;sequence=RTAAMSSGVRN;target=scaffold_1_80729 39 49;
scaffold_1	6frameMASCOT	peptide	1427691	1427729	.	-	.	ID=scaffold_1_80729_19434;sequence=RLRTAAMSSGVRN;target=scaffold_1_80729 37 49;
scaffold_1	6frameMASCOT	peptide	1504017	1504064	.	-	.	ID=scaffold_1_78990_35512;sequence=RGGGDLDLRSYTQSRL;target=scaffold_1_78990 2 17;
scaffold_1	6frameMASCOT	peptide	1504017	1504064	.	-	.	ID=scaffold_1_78990_35500;sequence=RGGGDLDLRSYTQSRL;target=scaffold_1_78990 2 17;
scaffold_1	6frameMASCOT	peptide	1504035	1504064	.	-	.	ID=scaffold_1_78990_4399;sequence=RGGGDLDLRS;target=scaffold_1_78990 2 11;
scaffold_1	6frameMASCOT	peptide	1504035	1504064	.	-	.	ID=scaffold_1_78990_4404;sequence=RGGGDLDLRS;target=scaffold_1_78990 2 11;
scaffold_1	6frameMASCOT	peptide	1504035	1504064	.	-	.	ID=scaffold_1_78990_4401;sequence=RGGGDLDLRS;target=scaffold_1_78990 2 11;
scaffold_1	6frameMASCOT	peptide	1522911	1522949	.	+	.	ID=scaffold_1_34075_36239;sequence=KEYQIVDFFLPKL;target=scaffold_1_34075 13 25;
scaffold_1	6frameMASCOT	peptide	1523118	1523144	.	+	.	ID=scaffold_1_34075_3883;sequence=KLSVVPIRR;target=scaffold_1_34075 82 90;
scaffold_1	6frameMASCOT	peptide	1523202	1523228	.	+	.	ID=scaffold_1_34075_3431;sequence=KCGSVTVRL;target=scaffold_1_34075 110 118;
scaffold_1	6frameMASCOT	peptide	1523223	1523246	.	+	.	ID=scaffold_1_34075_401;sequence=RLIPAPRG;target=scaffold_1_34075 117 124;
scaffold_1	6frameMASCOT	peptide	1523223	1523246	.	+	.	ID=scaffold_1_34075_400;sequence=RLIPAPRG;target=scaffold_1_34075 117 124;
scaffold_1	6frameMASCOT	peptide	1523223	1523246	.	+	.	ID=scaffold_1_34075_396;sequence=RLIPAPRG;target=scaffold_1_34075 117 124;
scaffold_1	6frameMASCOT	peptide	1523241	1523279	.	+	.	ID=scaffold_1_34075_19153;sequence=RGTGLVASPAVKR;target=scaffold_1_34075 123 135;
scaffold_1	6frameMASCOT	peptide	1523241	1523279	.	+	.	ID=scaffold_1_34075_19142;sequence=RGTGLVASPAVKR;target=scaffold_1_34075 123 135;
scaffold_1	6frameMASCOT	peptide	1523241	1523282	.	+	.	ID=scaffold_1_34075_26454;sequence=RGTGLVASPAVKRL;target=scaffold_1_34075 123 136;
scaffold_1	6frameMASCOT	peptide	1523241	1523282	.	+	.	ID=scaffold_1_34075_26465;sequence=RGTGLVASPAVKRL;target=scaffold_1_34075 123 136;
scaffold_1	6frameMASCOT	peptide	1523241	1523282	.	+	.	ID=scaffold_1_34075_26474;sequence=RGTGLVASPAVKRL;target=scaffold_1_34075 123 136;
scaffold_1	6frameMASCOT	peptide	1523277	1523339	.	+	.	ID=scaffold_1_34075_49440;sequence=RLLQLAGVQDIYTASAGSTKT;target=scaffold_1_34075 135 155;
scaffold_1	6frameMASCOT	peptide	1523334	1523360	.	+	.	ID=scaffold_1_34075_10748;sequence=KTLENTLKA;target=scaffold_1_34075 154 162;
scaffold_1	6frameMASCOT	peptide	1523430	1523468	.	+	.	ID=scaffold_1_34075_26099;sequence=RSPLEEFSDVLRE;target=scaffold_1_34075 186 198;
scaffold_1	6frameMASCOT	peptide	1523430	1523468	.	+	.	ID=scaffold_1_34075_26080;sequence=RSPLEEFSDVLRE;target=scaffold_1_34075 186 198;
scaffold_1	6frameMASCOT	peptide	1523430	1523468	.	+	.	ID=scaffold_1_34075_26095;sequence=RSPLEEFSDVLRE;target=scaffold_1_34075 186 198;
scaffold_1	6frameMASCOT	peptide	1533371	1533403	.	-	.	ID=scaffold_1_78383_12367;sequence=KSVLEIEPGRL;target=scaffold_1_78383 331 341;
scaffold_1	6frameMASCOT	peptide	1533440	1533508	.	-	.	ID=scaffold_1_78383_50246;sequence=RAVGGAEGVVGPLNVFSISVPKG;target=scaffold_1_78383 296 318;
scaffold_1	6frameMASCOT	peptide	1533581	1533643	.	-	.	ID=scaffold_1_78383_48555;sequence=RGHFVPQVTALPPTTISTTRA;target=scaffold_1_78383 251 271;
scaffold_1	6frameMASCOT	peptide	1534169	1534210	.	-	.	ID=scaffold_1_78383_33968;sequence=RTSKPAATSDTSKS;target=scaffold_1_78383 62 75;
scaffold_1	6frameMASCOT	peptide	1534169	1534210	.	-	.	ID=scaffold_1_78383_33961;sequence=RTSKPAATSDTSKS;target=scaffold_1_78383 62 75;
scaffold_1	6frameMASCOT	peptide	1604371	1604403	.	-	.	ID=scaffold_1_76795_13820;sequence=MKGGSIVLGRG;target=scaffold_1_76795 1 11;
scaffold_1	6frameMASCOT	peptide	1604371	1604403	.	-	.	ID=scaffold_1_76795_13833;sequence=MKGGSIVLGRG;target=scaffold_1_76795 1 11;
scaffold_1	6frameMASCOT	peptide	1604371	1604403	.	-	.	ID=scaffold_1_76795_13812;sequence=MKGGSIVLGRG;target=scaffold_1_76795 1 11;
scaffold_1	6frameMASCOT	peptide	1604371	1604403	.	-	.	ID=scaffold_1_76795_13828;sequence=MKGGSIVLGRG;target=scaffold_1_76795 1 11;
scaffold_1	6frameMASCOT	peptide	1604371	1604403	.	-	.	ID=scaffold_1_76795_13818;sequence=MKGGSIVLGRG;target=scaffold_1_76795 1 11;
scaffold_1	6frameMASCOT	peptide	1604371	1604403	.	-	.	ID=scaffold_1_76795_13826;sequence=MKGGSIVLGRG;target=scaffold_1_76795 1 11;
scaffold_1	6frameMASCOT	peptide	1604371	1604403	.	-	.	ID=scaffold_1_76795_13831;sequence=MKGGSIVLGRG;target=scaffold_1_76795 1 11;
scaffold_1	6frameMASCOT	peptide	1622373	1622405	.	+	.	ID=scaffold_1_36224_15965;sequence=RRIMTSEAPRK;target=scaffold_1_36224 33 43;
scaffold_1	6frameMASCOT	peptide	1622376	1622405	.	+	.	ID=scaffold_1_36224_8249;sequence=RIMTSEAPRK;target=scaffold_1_36224 34 43;
scaffold_1	6frameMASCOT	peptide	1622472	1622510	.	+	.	ID=scaffold_1_36224_37909;sequence=KESYFCSQDCFKR;target=scaffold_1_36224 66 78;
scaffold_1	6frameMASCOT	peptide	1622790	1622819	.	+	.	ID=scaffold_1_36233_11418;sequence=RSEQVFVNRN;target=scaffold_1_36233 73 82;
scaffold_1	6frameMASCOT	peptide	1622790	1622819	.	+	.	ID=scaffold_1_36233_11432;sequence=RSEQVFVNRN;target=scaffold_1_36233 73 82;
scaffold_1	6frameMASCOT	peptide	1622790	1622819	.	+	.	ID=scaffold_1_36233_11417;sequence=RSEQVFVNRN;target=scaffold_1_36233 73 82;
scaffold_1	6frameMASCOT	peptide	1622814	1622843	.	+	.	ID=scaffold_1_36233_21362;sequence=RNKIAVLDKA;target=scaffold_1_36233 81 90;
scaffold_1	6frameMASCOT	peptide	1622880	1622909	.	+	.	ID=scaffold_1_36233_7474;sequence=REVLDIAARA;target=scaffold_1_36233 103 112;
scaffold_1	6frameMASCOT	peptide	1622880	1622909	.	+	.	ID=scaffold_1_36233_7471;sequence=REVLDIAARA;target=scaffold_1_36233 103 112;
scaffold_1	6frameMASCOT	peptide	1623216	1623248	.	+	.	ID=scaffold_1_36245_9259;sequence=KALANPDAVRV;target=scaffold_1_36245 65 75;
scaffold_1	6frameMASCOT	peptide	1623216	1623248	.	+	.	ID=scaffold_1_36245_9260;sequence=KALANPDAVRV;target=scaffold_1_36245 65 75;
scaffold_1	6frameMASCOT	peptide	1623312	1623341	.	+	.	ID=scaffold_1_36245_16792;sequence=REYGNVIEKH;target=scaffold_1_36245 97 106;
scaffold_1	6frameMASCOT	peptide	1627120	1627146	.	-	.	ID=scaffold_1_76282_3164;sequence=RSGLVLIRR;target=scaffold_1_76282 35 43;
scaffold_1	6frameMASCOT	peptide	1665448	1665471	.	-	.	ID=scaffold_1_75442_4366;sequence=RILIGIKA;target=scaffold_1_75442 74 81;
scaffold_1	6frameMASCOT	peptide	1665448	1665471	.	-	.	ID=scaffold_1_75442_4363;sequence=RILIGIKA;target=scaffold_1_75442 74 81;
scaffold_1	6frameMASCOT	peptide	1665535	1665582	.	-	.	ID=scaffold_1_75442_34138;sequence=RMILGTLGVSFPVPRN;target=scaffold_1_75442 37 52;
scaffold_1	6frameMASCOT	peptide	1677574	1677603	.	-	.	ID=scaffold_1_75211_18888;sequence=KEFPDFDPKA;target=scaffold_1_75211 39 48;
scaffold_1	6frameMASCOT	peptide	1677574	1677603	.	-	.	ID=scaffold_1_75211_18882;sequence=KEFPDFDPKA;target=scaffold_1_75211 39 48;
scaffold_1	6frameMASCOT	peptide	1677574	1677603	.	-	.	ID=scaffold_1_75211_18911;sequence=KEFPDFDPKA;target=scaffold_1_75211 39 48;
scaffold_1	6frameMASCOT	peptide	1677574	1677603	.	-	.	ID=scaffold_1_75211_18894;sequence=KEFPDFDPKA;target=scaffold_1_75211 39 48;
scaffold_1	6frameMASCOT	peptide	1677574	1677603	.	-	.	ID=scaffold_1_75211_18905;sequence=KEFPDFDPKA;target=scaffold_1_75211 39 48;
scaffold_1	6frameMASCOT	peptide	1677631	1677651	.	-	.	ID=scaffold_1_75211_3614;sequence=KLRLTKF;target=scaffold_1_75211 23 29;
scaffold_1	6frameMASCOT	peptide	1745870	1745908	.	+	.	ID=scaffold_1_38928_37315;sequence=KQKITDQIAQLKY;target=scaffold_1_38928 3 15;
scaffold_1	6frameMASCOT	peptide	1745909	1745932	.	+	.	ID=scaffold_1_38928_4773;sequence=KEPNSPKI;target=scaffold_1_38928 16 23;
scaffold_1	6frameMASCOT	peptide	1745927	1745962	.	+	.	ID=scaffold_1_38928_21810;sequence=KIVVLEQELVRA;target=scaffold_1_38928 22 33;
scaffold_1	6frameMASCOT	peptide	1746146	1746181	.	+	.	ID=scaffold_1_38928_25452;sequence=RQAYDGYEASKA;target=scaffold_1_38928 95 106;
scaffold_1	6frameMASCOT	peptide	1746146	1746181	.	+	.	ID=scaffold_1_38928_25492;sequence=RQAYDGYEASKA;target=scaffold_1_38928 95 106;
scaffold_1	6frameMASCOT	peptide	1753662	1753697	.	+	.	ID=scaffold_1_39104_33832;sequence=RLTKEEEELAKA;target=scaffold_1_39104 22 33;
scaffold_1	6frameMASCOT	peptide	1753701	1753730	.	+	.	ID=scaffold_1_39104_10371;sequence=RHRDALADRS;target=scaffold_1_39104 35 44;
scaffold_1	6frameMASCOT	peptide	1753707	1753730	.	+	.	ID=scaffold_1_39104_138;sequence=RDALADRS;target=scaffold_1_39104 37 44;
scaffold_1	6frameMASCOT	peptide	1753725	1753757	.	+	.	ID=scaffold_1_39104_16470;sequence=RSNNVRDVERQ;target=scaffold_1_39104 43 53;
scaffold_1	6frameMASCOT	peptide	1753752	1753778	.	+	.	ID=scaffold_1_39104_15167;sequence=RQERLLQKQ;target=scaffold_1_39104 52 60;
scaffold_1	6frameMASCOT	peptide	1753752	1753778	.	+	.	ID=scaffold_1_39104_15168;sequence=RQERLLQKQ;target=scaffold_1_39104 52 60;
scaffold_1	6frameMASCOT	peptide	1753752	1753778	.	+	.	ID=scaffold_1_39104_15174;sequence=RQERLLQKQ;target=scaffold_1_39104 52 60;
scaffold_1	6frameMASCOT	peptide	1765267	1765290	.	-	.	ID=scaffold_1_73321_5966;sequence=RFTPLPKE;target=scaffold_1_73321 135 142;
scaffold_1	6frameMASCOT	peptide	1765267	1765290	.	-	.	ID=scaffold_1_73321_5963;sequence=RFTPLPKE;target=scaffold_1_73321 135 142;
scaffold_1	6frameMASCOT	peptide	1765267	1765290	.	-	.	ID=scaffold_1_73321_5960;sequence=RFTPLPKE;target=scaffold_1_73321 135 142;
scaffold_1	6frameMASCOT	peptide	1765267	1765290	.	-	.	ID=scaffold_1_73321_5967;sequence=RFTPLPKE;target=scaffold_1_73321 135 142;
scaffold_1	6frameMASCOT	peptide	1765267	1765290	.	-	.	ID=scaffold_1_73321_5968;sequence=RFTPLPKE;target=scaffold_1_73321 135 142;
scaffold_1	6frameMASCOT	peptide	1765267	1765290	.	-	.	ID=scaffold_1_73321_5969;sequence=RFTPLPKE;target=scaffold_1_73321 135 142;
scaffold_1	6frameMASCOT	peptide	1765267	1765290	.	-	.	ID=scaffold_1_73321_5957;sequence=RFTPLPKE;target=scaffold_1_73321 135 142;
scaffold_1	6frameMASCOT	peptide	1765267	1765290	.	-	.	ID=scaffold_1_73321_5953;sequence=RFTPLPKE;target=scaffold_1_73321 135 142;
scaffold_1	6frameMASCOT	peptide	1765267	1765290	.	-	.	ID=scaffold_1_73321_5946;sequence=RFTPLPKE;target=scaffold_1_73321 135 142;
scaffold_1	6frameMASCOT	peptide	1765267	1765290	.	-	.	ID=scaffold_1_73321_5964;sequence=RFTPLPKE;target=scaffold_1_73321 135 142;
scaffold_1	6frameMASCOT	peptide	1765267	1765290	.	-	.	ID=scaffold_1_73321_5943;sequence=RFTPLPKE;target=scaffold_1_73321 135 142;
scaffold_1	6frameMASCOT	peptide	1765267	1765290	.	-	.	ID=scaffold_1_73321_5951;sequence=RFTPLPKE;target=scaffold_1_73321 135 142;
scaffold_1	6frameMASCOT	peptide	1765267	1765290	.	-	.	ID=scaffold_1_73321_5954;sequence=RFTPLPKE;target=scaffold_1_73321 135 142;
scaffold_1	6frameMASCOT	peptide	1765285	1765311	.	-	.	ID=scaffold_1_73321_13943;sequence=RIVKPYLRF;target=scaffold_1_73321 128 136;
scaffold_1	6frameMASCOT	peptide	1765285	1765311	.	-	.	ID=scaffold_1_73321_13921;sequence=RIVKPYLRF;target=scaffold_1_73321 128 136;
scaffold_1	6frameMASCOT	peptide	1765285	1765311	.	-	.	ID=scaffold_1_73321_13932;sequence=RIVKPYLRF;target=scaffold_1_73321 128 136;
scaffold_1	6frameMASCOT	peptide	1765285	1765311	.	-	.	ID=scaffold_1_73321_13948;sequence=RIVKPYLRF;target=scaffold_1_73321 128 136;
scaffold_1	6frameMASCOT	peptide	1765285	1765311	.	-	.	ID=scaffold_1_73321_13949;sequence=RIVKPYLRF;target=scaffold_1_73321 128 136;
scaffold_1	6frameMASCOT	peptide	1765285	1765311	.	-	.	ID=scaffold_1_73321_13922;sequence=RIVKPYLRF;target=scaffold_1_73321 128 136;
scaffold_1	6frameMASCOT	peptide	1765285	1765311	.	-	.	ID=scaffold_1_73321_13945;sequence=RIVKPYLRF;target=scaffold_1_73321 128 136;
scaffold_1	6frameMASCOT	peptide	1765306	1765332	.	-	.	ID=scaffold_1_73321_7817;sequence=KTLFPDFRI;target=scaffold_1_73321 121 129;
scaffold_1	6frameMASCOT	peptide	1765306	1765332	.	-	.	ID=scaffold_1_73321_7804;sequence=KTLFPDFRI;target=scaffold_1_73321 121 129;
scaffold_1	6frameMASCOT	peptide	1765306	1765332	.	-	.	ID=scaffold_1_73321_7820;sequence=KTLFPDFRI;target=scaffold_1_73321 121 129;
scaffold_1	6frameMASCOT	peptide	1765306	1765332	.	-	.	ID=scaffold_1_73321_7825;sequence=KTLFPDFRI;target=scaffold_1_73321 121 129;
scaffold_1	6frameMASCOT	peptide	1765306	1765332	.	-	.	ID=scaffold_1_73321_7808;sequence=KTLFPDFRI;target=scaffold_1_73321 121 129;
scaffold_1	6frameMASCOT	peptide	1765306	1765332	.	-	.	ID=scaffold_1_73321_7826;sequence=KTLFPDFRI;target=scaffold_1_73321 121 129;
scaffold_1	6frameMASCOT	peptide	1765306	1765332	.	-	.	ID=scaffold_1_73321_7807;sequence=KTLFPDFRI;target=scaffold_1_73321 121 129;
scaffold_1	6frameMASCOT	peptide	1765342	1765407	.	-	.	ID=scaffold_1_73321_52682;sequence=RITTPINWVPGDDVIVHPSVKN;target=scaffold_1_73321 96 117;
scaffold_1	6frameMASCOT	peptide	1765402	1765443	.	-	.	ID=scaffold_1_73321_35071;sequence=RVLDSLQTGDKHRI;target=scaffold_1_73321 84 97;
scaffold_1	6frameMASCOT	peptide	1765402	1765443	.	-	.	ID=scaffold_1_73321_35075;sequence=RVLDSLQTGDKHRI;target=scaffold_1_73321 84 97;
scaffold_1	6frameMASCOT	peptide	1765408	1765443	.	-	.	ID=scaffold_1_73321_22910;sequence=RVLDSLQTGDKH;target=scaffold_1_73321 84 95;
scaffold_1	6frameMASCOT	peptide	1765438	1765464	.	-	.	ID=scaffold_1_73321_4401;sequence=RNTAEVLRV;target=scaffold_1_73321 77 85;
scaffold_1	6frameMASCOT	peptide	1765438	1765464	.	-	.	ID=scaffold_1_73321_4404;sequence=RNTAEVLRV;target=scaffold_1_73321 77 85;
scaffold_1	6frameMASCOT	peptide	1765438	1765464	.	-	.	ID=scaffold_1_73321_4399;sequence=RNTAEVLRV;target=scaffold_1_73321 77 85;
scaffold_1	6frameMASCOT	peptide	1765438	1765464	.	-	.	ID=scaffold_1_73321_4394;sequence=RNTAEVLRV;target=scaffold_1_73321 77 85;
scaffold_1	6frameMASCOT	peptide	1765438	1765497	.	-	.	ID=scaffold_1_73321_47599;sequence=RLILSYPASTGRNTAEVLRV;target=scaffold_1_73321 66 85;
scaffold_1	6frameMASCOT	peptide	1765459	1765497	.	-	.	ID=scaffold_1_73321_20836;sequence=RLILSYPASTGRN;target=scaffold_1_73321 66 78;
scaffold_1	6frameMASCOT	peptide	1765459	1765497	.	-	.	ID=scaffold_1_73321_20844;sequence=RLILSYPASTGRN;target=scaffold_1_73321 66 78;
scaffold_1	6frameMASCOT	peptide	1765459	1765497	.	-	.	ID=scaffold_1_73321_20858;sequence=RLILSYPASTGRN;target=scaffold_1_73321 66 78;
scaffold_1	6frameMASCOT	peptide	1765459	1765497	.	-	.	ID=scaffold_1_73321_20860;sequence=RLILSYPASTGRN;target=scaffold_1_73321 66 78;
scaffold_1	6frameMASCOT	peptide	1765459	1765497	.	-	.	ID=scaffold_1_73321_20839;sequence=RLILSYPASTGRN;target=scaffold_1_73321 66 78;
scaffold_1	6frameMASCOT	peptide	1765459	1765497	.	-	.	ID=scaffold_1_73321_20855;sequence=RLILSYPASTGRN;target=scaffold_1_73321 66 78;
scaffold_1	6frameMASCOT	peptide	1765459	1765497	.	-	.	ID=scaffold_1_73321_20862;sequence=RLILSYPASTGRN;target=scaffold_1_73321 66 78;
scaffold_1	6frameMASCOT	peptide	1765504	1765533	.	-	.	ID=scaffold_1_73321_15332;sequence=RSVFIIDPKK;target=scaffold_1_73321 54 63;
scaffold_1	6frameMASCOT	peptide	1765504	1765533	.	-	.	ID=scaffold_1_73321_15351;sequence=RSVFIIDPKK;target=scaffold_1_73321 54 63;
scaffold_1	6frameMASCOT	peptide	1765504	1765533	.	-	.	ID=scaffold_1_73321_15329;sequence=RSVFIIDPKK;target=scaffold_1_73321 54 63;
scaffold_1	6frameMASCOT	peptide	1765504	1765533	.	-	.	ID=scaffold_1_73321_15346;sequence=RSVFIIDPKK;target=scaffold_1_73321 54 63;
scaffold_1	6frameMASCOT	peptide	1765504	1765533	.	-	.	ID=scaffold_1_73321_15331;sequence=RSVFIIDPKK;target=scaffold_1_73321 54 63;
scaffold_1	6frameMASCOT	peptide	1765504	1765533	.	-	.	ID=scaffold_1_73321_15357;sequence=RSVFIIDPKK;target=scaffold_1_73321 54 63;
scaffold_1	6frameMASCOT	peptide	1765528	1765554	.	-	.	ID=scaffold_1_73321_3728;sequence=KGIAFTIRS;target=scaffold_1_73321 47 55;
scaffold_1	6frameMASCOT	peptide	1765528	1765554	.	-	.	ID=scaffold_1_73321_3725;sequence=KGIAFTIRS;target=scaffold_1_73321 47 55;
scaffold_1	6frameMASCOT	peptide	1765528	1765554	.	-	.	ID=scaffold_1_73321_3731;sequence=KGIAFTIRS;target=scaffold_1_73321 47 55;
scaffold_1	6frameMASCOT	peptide	1765528	1765554	.	-	.	ID=scaffold_1_73321_3730;sequence=KGIAFTIRS;target=scaffold_1_73321 47 55;
scaffold_1	6frameMASCOT	peptide	1765528	1765554	.	-	.	ID=scaffold_1_73321_3727;sequence=KGIAFTIRS;target=scaffold_1_73321 47 55;
scaffold_1	6frameMASCOT	peptide	1765549	1765590	.	-	.	ID=scaffold_1_73321_34149;sequence=RIDHQDATNVDSKG;target=scaffold_1_73321 35 48;
scaffold_1	6frameMASCOT	peptide	1765549	1765590	.	-	.	ID=scaffold_1_73321_34135;sequence=RIDHQDATNVDSKG;target=scaffold_1_73321 35 48;
scaffold_1	6frameMASCOT	peptide	1765661	1765693	.	-	.	ID=scaffold_1_73315_22861;sequence=KFPIIGDKERK;target=scaffold_1_73315 132 142;
scaffold_1	6frameMASCOT	peptide	1765661	1765693	.	-	.	ID=scaffold_1_73315_22845;sequence=KFPIIGDKERK;target=scaffold_1_73315 132 142;
scaffold_1	6frameMASCOT	peptide	1765661	1765693	.	-	.	ID=scaffold_1_73315_22835;sequence=KFPIIGDKERK;target=scaffold_1_73315 132 142;
scaffold_1	6frameMASCOT	peptide	1765688	1765726	.	-	.	ID=scaffold_1_73315_26889;sequence=KDIDEISGSSLKF;target=scaffold_1_73315 121 133;
scaffold_1	6frameMASCOT	peptide	1765688	1765726	.	-	.	ID=scaffold_1_73315_26900;sequence=KDIDEISGSSLKF;target=scaffold_1_73315 121 133;
scaffold_1	6frameMASCOT	peptide	1765688	1765726	.	-	.	ID=scaffold_1_73315_26913;sequence=KDIDEISGSSLKF;target=scaffold_1_73315 121 133;
scaffold_1	6frameMASCOT	peptide	1765688	1765726	.	-	.	ID=scaffold_1_73315_26887;sequence=KDIDEISGSSLKF;target=scaffold_1_73315 121 133;
scaffold_1	6frameMASCOT	peptide	1765721	1765777	.	-	.	ID=scaffold_1_73315_46837;sequence=KLIGLSANTVESHGGWIKD;target=scaffold_1_73315 104 122;
scaffold_1	6frameMASCOT	peptide	1765781	1765810	.	-	.	ID=scaffold_1_73315_20236;sequence=KLEPEFTKRG;target=scaffold_1_73315 93 102;
scaffold_1	6frameMASCOT	peptide	1765781	1765810	.	-	.	ID=scaffold_1_73315_20221;sequence=KLEPEFTKRG;target=scaffold_1_73315 93 102;
scaffold_1	6frameMASCOT	peptide	1765781	1765810	.	-	.	ID=scaffold_1_73315_20253;sequence=KLEPEFTKRG;target=scaffold_1_73315 93 102;
scaffold_1	6frameMASCOT	peptide	1765784	1765810	.	-	.	ID=scaffold_1_73315_12737;sequence=KLEPEFTKR;target=scaffold_1_73315 93 101;
scaffold_1	6frameMASCOT	peptide	1765784	1765810	.	-	.	ID=scaffold_1_73315_12782;sequence=KLEPEFTKR;target=scaffold_1_73315 93 101;
scaffold_1	6frameMASCOT	peptide	1765784	1765810	.	-	.	ID=scaffold_1_73315_12781;sequence=KLEPEFTKR;target=scaffold_1_73315 93 101;
scaffold_1	6frameMASCOT	peptide	1765784	1765810	.	-	.	ID=scaffold_1_73315_12754;sequence=KLEPEFTKR;target=scaffold_1_73315 93 101;
scaffold_1	6frameMASCOT	peptide	1765877	1765933	.	-	.	ID=scaffold_1_73315_48991;sequence=KAETTQGPIDFHEFIGDKW;target=scaffold_1_73315 52 70;
scaffold_1	6frameMASCOT	peptide	1765928	1765960	.	-	.	ID=scaffold_1_73315_16078;sequence=RLGSTAPNFKA;target=scaffold_1_73315 43 53;
scaffold_1	6frameMASCOT	peptide	1765928	1765960	.	-	.	ID=scaffold_1_73315_16054;sequence=RLGSTAPNFKA;target=scaffold_1_73315 43 53;
scaffold_1	6frameMASCOT	peptide	1765928	1765960	.	-	.	ID=scaffold_1_73315_16082;sequence=RLGSTAPNFKA;target=scaffold_1_73315 43 53;
scaffold_1	6frameMASCOT	peptide	1765928	1765960	.	-	.	ID=scaffold_1_73315_16085;sequence=RLGSTAPNFKA;target=scaffold_1_73315 43 53;
scaffold_1	6frameMASCOT	peptide	1776602	1776628	.	-	.	ID=scaffold_1_73083_13561;sequence=KYYGPPKRG;target=scaffold_1_73083 125 133;
scaffold_1	6frameMASCOT	peptide	1776662	1776685	.	-	.	ID=scaffold_1_73083_5532;sequence=RTLSIEKA;target=scaffold_1_73083 106 113;
scaffold_1	6frameMASCOT	peptide	1776662	1776685	.	-	.	ID=scaffold_1_73083_5531;sequence=RTLSIEKA;target=scaffold_1_73083 106 113;
scaffold_1	6frameMASCOT	peptide	1776662	1776685	.	-	.	ID=scaffold_1_73083_5542;sequence=RTLSIEKA;target=scaffold_1_73083 106 113;
scaffold_1	6frameMASCOT	peptide	1776662	1776685	.	-	.	ID=scaffold_1_73083_5546;sequence=RTLSIEKA;target=scaffold_1_73083 106 113;
scaffold_1	6frameMASCOT	peptide	1776662	1776685	.	-	.	ID=scaffold_1_73083_5528;sequence=RTLSIEKA;target=scaffold_1_73083 106 113;
scaffold_1	6frameMASCOT	peptide	1776713	1776751	.	-	.	ID=scaffold_1_73083_26241;sequence=KMVTAEQADAAKE;target=scaffold_1_73083 84 96;
scaffold_1	6frameMASCOT	peptide	1776713	1776751	.	-	.	ID=scaffold_1_73083_25596;sequence=KMVTAEQADAAKE;target=scaffold_1_73083 84 96;
scaffold_1	6frameMASCOT	peptide	1776713	1776751	.	-	.	ID=scaffold_1_73083_25597;sequence=KMVTAEQADAAKE;target=scaffold_1_73083 84 96;
scaffold_1	6frameMASCOT	peptide	1776713	1776751	.	-	.	ID=scaffold_1_73083_26252;sequence=KMVTAEQADAAKE;target=scaffold_1_73083 84 96;
scaffold_1	6frameMASCOT	peptide	1776746	1776769	.	-	.	ID=scaffold_1_73083_4304;sequence=RGFGFVKM;target=scaffold_1_73083 78 85;
scaffold_1	6frameMASCOT	peptide	1776746	1776769	.	-	.	ID=scaffold_1_73083_4295;sequence=RGFGFVKM;target=scaffold_1_73083 78 85;
scaffold_1	6frameMASCOT	peptide	1803353	1803379	.	+	.	ID=scaffold_1_40222_5815;sequence=RTLRLIART;target=scaffold_1_40222 5 13;
scaffold_1	6frameMASCOT	peptide	1803353	1803379	.	+	.	ID=scaffold_1_40222_5827;sequence=RTLRLIART;target=scaffold_1_40222 5 13;
scaffold_1	6frameMASCOT	peptide	1803911	1803946	.	-	.	ID=scaffold_1_72526_27516;sequence=KHRPSPDELVKQ;target=scaffold_1_72526 77 88;
scaffold_1	6frameMASCOT	peptide	1803968	1803994	.	-	.	ID=scaffold_1_72526_8617;sequence=RELDLHMRA;target=scaffold_1_72526 61 69;
scaffold_1	6frameMASCOT	peptide	1803989	1804045	.	-	.	ID=scaffold_1_72526_45681;sequence=RNILPDSTAAPALQQHQRE;target=scaffold_1_72526 44 62;
scaffold_1	6frameMASCOT	peptide	1803989	1804045	.	-	.	ID=scaffold_1_72526_45661;sequence=RNILPDSTAAPALQQHQRE;target=scaffold_1_72526 44 62;
scaffold_1	6frameMASCOT	peptide	1803989	1804045	.	-	.	ID=scaffold_1_72526_45669;sequence=RNILPDSTAAPALQQHQRE;target=scaffold_1_72526 44 62;
scaffold_1	6frameMASCOT	peptide	1803989	1804045	.	-	.	ID=scaffold_1_72526_45678;sequence=RNILPDSTAAPALQQHQRE;target=scaffold_1_72526 44 62;
scaffold_1	6frameMASCOT	peptide	1804040	1804063	.	-	.	ID=scaffold_1_72526_3254;sequence=RDDLIQRN;target=scaffold_1_72526 38 45;
scaffold_1	6frameMASCOT	peptide	1804040	1804063	.	-	.	ID=scaffold_1_72526_3235;sequence=RDDLIQRN;target=scaffold_1_72526 38 45;
scaffold_1	6frameMASCOT	peptide	1804109	1804132	.	-	.	ID=scaffold_1_72526_2303;sequence=KALELERQ;target=scaffold_1_72526 15 22;
scaffold_1	6frameMASCOT	peptide	1804109	1804132	.	-	.	ID=scaffold_1_72526_2302;sequence=KALELERQ;target=scaffold_1_72526 15 22;
scaffold_1	6frameMASCOT	peptide	1835773	1835796	.	-	.	ID=scaffold_1_71875_4407;sequence=KLGVLEKG;target=scaffold_1_71875 77 84;
scaffold_1	6frameMASCOT	peptide	1835791	1835820	.	-	.	ID=scaffold_1_71875_16655;sequence=KWGIMNAIKL;target=scaffold_1_71875 69 78;
scaffold_1	6frameMASCOT	peptide	1835791	1835820	.	-	.	ID=scaffold_1_71875_15990;sequence=KWGIMNAIKL;target=scaffold_1_71875 69 78;
scaffold_1	6frameMASCOT	peptide	1835821	1835859	.	-	.	ID=scaffold_1_71875_28388;sequence=KAAPWQEDVDRRL;target=scaffold_1_71875 56 68;
scaffold_1	6frameMASCOT	peptide	1835824	1835859	.	-	.	ID=scaffold_1_71875_21224;sequence=KAAPWQEDVDRR;target=scaffold_1_71875 56 67;
scaffold_1	6frameMASCOT	peptide	1835824	1835859	.	-	.	ID=scaffold_1_71875_21230;sequence=KAAPWQEDVDRR;target=scaffold_1_71875 56 67;
scaffold_1	6frameMASCOT	peptide	1835824	1835859	.	-	.	ID=scaffold_1_71875_21241;sequence=KAAPWQEDVDRR;target=scaffold_1_71875 56 67;
scaffold_1	6frameMASCOT	peptide	1835917	1835976	.	-	.	ID=scaffold_1_71875_49445;sequence=KYRPVCPIIMVTRNASASRY;target=scaffold_1_71875 17 36;
scaffold_1	6frameMASCOT	peptide	1836425	1836481	.	-	.	ID=scaffold_1_71868_47495;sequence=RGDLGIEIPPSQVFIAQKM;target=scaffold_1_71868 277 295;
scaffold_1	6frameMASCOT	peptide	1836476	1836508	.	-	.	ID=scaffold_1_71868_12114;sequence=KETDGVMVARG;target=scaffold_1_71868 268 278;
scaffold_1	6frameMASCOT	peptide	1836476	1836508	.	-	.	ID=scaffold_1_71868_11385;sequence=KETDGVMVARG;target=scaffold_1_71868 268 278;
scaffold_1	6frameMASCOT	peptide	1836476	1836508	.	-	.	ID=scaffold_1_71868_11383;sequence=KETDGVMVARG;target=scaffold_1_71868 268 278;
scaffold_1	6frameMASCOT	peptide	1836503	1836553	.	-	.	ID=scaffold_1_71868_45965;sequence=KVENQQGVNNFDDILKE;target=scaffold_1_71868 253 269;
scaffold_1	6frameMASCOT	peptide	1836503	1836553	.	-	.	ID=scaffold_1_71868_45958;sequence=KVENQQGVNNFDDILKE;target=scaffold_1_71868 253 269;
scaffold_1	6frameMASCOT	peptide	1836503	1836553	.	-	.	ID=scaffold_1_71868_45968;sequence=KVENQQGVNNFDDILKE;target=scaffold_1_71868 253 269;
scaffold_1	6frameMASCOT	peptide	1836548	1836598	.	-	.	ID=scaffold_1_71868_46906;sequence=REVLGEEGKDIQIIAKV;target=scaffold_1_71868 238 254;
scaffold_1	6frameMASCOT	peptide	1836686	1836724	.	-	.	ID=scaffold_1_71868_29592;sequence=KTDIDLPPLSEKD;target=scaffold_1_71868 196 208;
scaffold_1	6frameMASCOT	peptide	1836719	1836742	.	-	.	ID=scaffold_1_71868_3521;sequence=KGVNLPKT;target=scaffold_1_71868 190 197;
scaffold_1	6frameMASCOT	peptide	1836719	1836742	.	-	.	ID=scaffold_1_71868_3523;sequence=KGVNLPKT;target=scaffold_1_71868 190 197;
scaffold_1	6frameMASCOT	peptide	1836719	1836742	.	-	.	ID=scaffold_1_71868_3534;sequence=KGVNLPKT;target=scaffold_1_71868 190 197;
scaffold_1	6frameMASCOT	peptide	1836719	1836745	.	-	.	ID=scaffold_1_71868_14468;sequence=KKGVNLPKT;target=scaffold_1_71868 189 197;
scaffold_1	6frameMASCOT	peptide	1836719	1836745	.	-	.	ID=scaffold_1_71868_14441;sequence=KKGVNLPKT;target=scaffold_1_71868 189 197;
scaffold_1	6frameMASCOT	peptide	1836845	1836868	.	-	.	ID=scaffold_1_71868_540;sequence=KVIEVGRT;target=scaffold_1_71868 148 155;
scaffold_1	6frameMASCOT	peptide	1836845	1836868	.	-	.	ID=scaffold_1_71868_542;sequence=KVIEVGRT;target=scaffold_1_71868 148 155;
scaffold_1	6frameMASCOT	peptide	1836956	1837000	.	-	.	ID=scaffold_1_71868_32589;sequence=RTGNTVGDADIPIKA;target=scaffold_1_71868 104 118;
scaffold_1	6frameMASCOT	peptide	1837010	1837057	.	-	.	ID=scaffold_1_71868_39430;sequence=KQQSGRPLAIALDTKG;target=scaffold_1_71868 85 100;
scaffold_1	6frameMASCOT	peptide	1837178	1837213	.	-	.	ID=scaffold_1_71868_18515;sequence=RTSIIGTIGPKT;target=scaffold_1_71868 33 44;
scaffold_1	6frameMASCOT	peptide	1888167	1888208	.	-	.	ID=scaffold_1_70766_30997;sequence=KLTIQPDWAYGSRG;target=scaffold_1_70766 74 87;
scaffold_1	6frameMASCOT	peptide	1888167	1888208	.	-	.	ID=scaffold_1_70766_30999;sequence=KLTIQPDWAYGSRG;target=scaffold_1_70766 74 87;
scaffold_1	6frameMASCOT	peptide	1888167	1888208	.	-	.	ID=scaffold_1_70766_30989;sequence=KLTIQPDWAYGSRG;target=scaffold_1_70766 74 87;
scaffold_1	6frameMASCOT	peptide	1888167	1888208	.	-	.	ID=scaffold_1_70766_30998;sequence=KLTIQPDWAYGSRG;target=scaffold_1_70766 74 87;
scaffold_1	6frameMASCOT	peptide	1888167	1888211	.	-	.	ID=scaffold_1_70766_40685;sequence=RKLTIQPDWAYGSRG;target=scaffold_1_70766 73 87;
scaffold_1	6frameMASCOT	peptide	1888167	1888211	.	-	.	ID=scaffold_1_70766_40659;sequence=RKLTIQPDWAYGSRG;target=scaffold_1_70766 73 87;
scaffold_1	6frameMASCOT	peptide	1888167	1888211	.	-	.	ID=scaffold_1_70766_40665;sequence=RKLTIQPDWAYGSRG;target=scaffold_1_70766 73 87;
scaffold_1	6frameMASCOT	peptide	1888209	1888256	.	-	.	ID=scaffold_1_70766_42795;sequence=KGWDQGLLDMCPGEKR;target=scaffold_1_70766 58 73;
scaffold_1	6frameMASCOT	peptide	1888209	1888256	.	-	.	ID=scaffold_1_70766_42796;sequence=KGWDQGLLDMCPGEKR;target=scaffold_1_70766 58 73;
scaffold_1	6frameMASCOT	peptide	1888209	1888256	.	-	.	ID=scaffold_1_70766_42387;sequence=KGWDQGLLDMCPGEKR;target=scaffold_1_70766 58 73;
scaffold_1	6frameMASCOT	peptide	1888209	1888256	.	-	.	ID=scaffold_1_70766_42383;sequence=KGWDQGLLDMCPGEKR;target=scaffold_1_70766 58 73;
scaffold_1	6frameMASCOT	peptide	1888251	1888301	.	-	.	ID=scaffold_1_70766_42153;sequence=RGQPLDFTVGQGQVIKG;target=scaffold_1_70766 43 59;
scaffold_1	6frameMASCOT	peptide	1888251	1888301	.	-	.	ID=scaffold_1_70766_42152;sequence=RGQPLDFTVGQGQVIKG;target=scaffold_1_70766 43 59;
scaffold_1	6frameMASCOT	peptide	1888251	1888301	.	-	.	ID=scaffold_1_70766_42154;sequence=RGQPLDFTVGQGQVIKG;target=scaffold_1_70766 43 59;
scaffold_1	6frameMASCOT	peptide	1888251	1888301	.	-	.	ID=scaffold_1_70766_42155;sequence=RGQPLDFTVGQGQVIKG;target=scaffold_1_70766 43 59;
scaffold_1	6frameMASCOT	peptide	1888251	1888301	.	-	.	ID=scaffold_1_70766_42150;sequence=RGQPLDFTVGQGQVIKG;target=scaffold_1_70766 43 59;
scaffold_1	6frameMASCOT	peptide	1888296	1888349	.	-	.	ID=scaffold_1_70766_42622;sequence=RGTLESDGSEFDASYNRG;target=scaffold_1_70766 27 44;
scaffold_1	6frameMASCOT	peptide	1888296	1888349	.	-	.	ID=scaffold_1_70766_42624;sequence=RGTLESDGSEFDASYNRG;target=scaffold_1_70766 27 44;
scaffold_1	6frameMASCOT	peptide	1888296	1888349	.	-	.	ID=scaffold_1_70766_42629;sequence=RGTLESDGSEFDASYNRG;target=scaffold_1_70766 27 44;
scaffold_1	6frameMASCOT	peptide	1888296	1888349	.	-	.	ID=scaffold_1_70766_42632;sequence=RGTLESDGSEFDASYNRG;target=scaffold_1_70766 27 44;
scaffold_1	6frameMASCOT	peptide	1888344	1888385	.	-	.	ID=scaffold_1_70766_28548;sequence=KTVAGDQISVHYRG;target=scaffold_1_70766 15 28;
scaffold_1	6frameMASCOT	peptide	1888344	1888385	.	-	.	ID=scaffold_1_70766_28534;sequence=KTVAGDQISVHYRG;target=scaffold_1_70766 15 28;
scaffold_1	6frameMASCOT	peptide	1888344	1888385	.	-	.	ID=scaffold_1_70766_28508;sequence=KTVAGDQISVHYRG;target=scaffold_1_70766 15 28;
scaffold_1	6frameMASCOT	peptide	1888344	1888388	.	-	.	ID=scaffold_1_70766_38618;sequence=RKTVAGDQISVHYRG;target=scaffold_1_70766 14 28;
scaffold_1	6frameMASCOT	peptide	1888344	1888388	.	-	.	ID=scaffold_1_70766_38638;sequence=RKTVAGDQISVHYRG;target=scaffold_1_70766 14 28;
scaffold_1	6frameMASCOT	peptide	1888380	1888421	.	-	.	ID=scaffold_1_70766_36958;sequence=KTEVVVPVECNRKT;target=scaffold_1_70766 3 16;
scaffold_1	6frameMASCOT	peptide	1888380	1888421	.	-	.	ID=scaffold_1_70766_36932;sequence=KTEVVVPVECNRKT;target=scaffold_1_70766 3 16;
scaffold_1	6frameMASCOT	peptide	1888383	1888421	.	-	.	ID=scaffold_1_70766_26025;sequence=KTEVVVPVECNRK;target=scaffold_1_70766 3 15;
scaffold_1	6frameMASCOT	peptide	1888383	1888421	.	-	.	ID=scaffold_1_70766_26027;sequence=KTEVVVPVECNRK;target=scaffold_1_70766 3 15;
scaffold_1	6frameMASCOT	peptide	1888383	1888421	.	-	.	ID=scaffold_1_70766_26049;sequence=KTEVVVPVECNRK;target=scaffold_1_70766 3 15;
scaffold_1	6frameMASCOT	peptide	1888383	1888421	.	-	.	ID=scaffold_1_70766_26048;sequence=KTEVVVPVECNRK;target=scaffold_1_70766 3 15;
scaffold_1	6frameMASCOT	peptide	1924277	1924303	.	-	.	ID=scaffold_1_70093_11053;sequence=KFGSTWTKG;target=scaffold_1_70093 282 290;
scaffold_1	6frameMASCOT	peptide	1924277	1924303	.	-	.	ID=scaffold_1_70093_11063;sequence=KFGSTWTKG;target=scaffold_1_70093 282 290;
scaffold_1	6frameMASCOT	peptide	1924490	1924525	.	-	.	ID=scaffold_1_70093_22050;sequence=KLYLGLPASPKG;target=scaffold_1_70093 208 219;
scaffold_1	6frameMASCOT	peptide	1924490	1924525	.	-	.	ID=scaffold_1_70093_22047;sequence=KLYLGLPASPKG;target=scaffold_1_70093 208 219;
scaffold_1	6frameMASCOT	peptide	1924688	1924711	.	-	.	ID=scaffold_1_70093_6102;sequence=RLFDAIKN;target=scaffold_1_70093 146 153;
scaffold_1	6frameMASCOT	peptide	1924688	1924711	.	-	.	ID=scaffold_1_70093_6078;sequence=RLFDAIKN;target=scaffold_1_70093 146 153;
scaffold_1	6frameMASCOT	peptide	1924688	1924711	.	-	.	ID=scaffold_1_70093_6098;sequence=RLFDAIKN;target=scaffold_1_70093 146 153;
scaffold_1	6frameMASCOT	peptide	1924688	1924711	.	-	.	ID=scaffold_1_70093_6083;sequence=RLFDAIKN;target=scaffold_1_70093 146 153;
scaffold_1	6frameMASCOT	peptide	1924706	1924768	.	-	.	ID=scaffold_1_70093_51236;sequence=RFNNDFLITAAPQCEVPDIRL;target=scaffold_1_70093 127 147;
scaffold_1	6frameMASCOT	peptide	1925027	1925071	.	-	.	ID=scaffold_1_70093_33476;sequence=KDCPSINEGIAVCRK;target=scaffold_1_70093 26 40;
scaffold_1	6frameMASCOT	peptide	1925027	1925071	.	-	.	ID=scaffold_1_70093_33466;sequence=KDCPSINEGIAVCRK;target=scaffold_1_70093 26 40;
scaffold_1	6frameMASCOT	peptide	1947051	1947071	.	-	.	ID=scaffold_1_69567_1235;sequence=KSPIIKE;target=scaffold_1_69567 637 643;
scaffold_1	6frameMASCOT	peptide	1947051	1947071	.	-	.	ID=scaffold_1_69567_1227;sequence=KSPIIKE;target=scaffold_1_69567 637 643;
scaffold_1	6frameMASCOT	peptide	1947066	1947092	.	-	.	ID=scaffold_1_69567_10882;sequence=KTFEISPKS;target=scaffold_1_69567 630 638;
scaffold_1	6frameMASCOT	peptide	1947066	1947092	.	-	.	ID=scaffold_1_69567_10854;sequence=KTFEISPKS;target=scaffold_1_69567 630 638;
scaffold_1	6frameMASCOT	peptide	1947066	1947092	.	-	.	ID=scaffold_1_69567_10892;sequence=KTFEISPKS;target=scaffold_1_69567 630 638;
scaffold_1	6frameMASCOT	peptide	1947147	1947188	.	-	.	ID=scaffold_1_69567_30087;sequence=RTGQFGWSANMERI;target=scaffold_1_69567 598 611;
scaffold_1	6frameMASCOT	peptide	1947237	1947269	.	-	.	ID=scaffold_1_69567_24230;sequence=KSLKTVLGDKV;target=scaffold_1_69567 571 581;
scaffold_1	6frameMASCOT	peptide	1947264	1947290	.	-	.	ID=scaffold_1_69567_9692;sequence=KEFEGLAKS;target=scaffold_1_69567 564 572;
scaffold_1	6frameMASCOT	peptide	1947264	1947305	.	-	.	ID=scaffold_1_69567_40277;sequence=REAEEKEFEGLAKS;target=scaffold_1_69567 559 572;
scaffold_1	6frameMASCOT	peptide	1947306	1947347	.	-	.	ID=scaffold_1_69567_43997;sequence=KDFELEESEEEKKE;target=scaffold_1_69567 545 558;
scaffold_1	6frameMASCOT	peptide	1947342	1947365	.	-	.	ID=scaffold_1_69567_5478;sequence=KLVDITKD;target=scaffold_1_69567 539 546;
scaffold_1	6frameMASCOT	peptide	1947342	1947365	.	-	.	ID=scaffold_1_69567_5453;sequence=KLVDITKD;target=scaffold_1_69567 539 546;
scaffold_1	6frameMASCOT	peptide	1947342	1947368	.	-	.	ID=scaffold_1_69567_17231;sequence=KKLVDITKD;target=scaffold_1_69567 538 546;
scaffold_1	6frameMASCOT	peptide	1947342	1947368	.	-	.	ID=scaffold_1_69567_17234;sequence=KKLVDITKD;target=scaffold_1_69567 538 546;
scaffold_1	6frameMASCOT	peptide	1947342	1947368	.	-	.	ID=scaffold_1_69567_17254;sequence=KKLVDITKD;target=scaffold_1_69567 538 546;
scaffold_1	6frameMASCOT	peptide	1947342	1947368	.	-	.	ID=scaffold_1_69567_17265;sequence=KKLVDITKD;target=scaffold_1_69567 538 546;
scaffold_1	6frameMASCOT	peptide	1947360	1947383	.	-	.	ID=scaffold_1_69567_12948;sequence=KEFDGKKL;target=scaffold_1_69567 533 540;
scaffold_1	6frameMASCOT	peptide	1947360	1947383	.	-	.	ID=scaffold_1_69567_12993;sequence=KEFDGKKL;target=scaffold_1_69567 533 540;
scaffold_1	6frameMASCOT	peptide	1947360	1947383	.	-	.	ID=scaffold_1_69567_12959;sequence=KEFDGKKL;target=scaffold_1_69567 533 540;
scaffold_1	6frameMASCOT	peptide	1947360	1947383	.	-	.	ID=scaffold_1_69567_12965;sequence=KEFDGKKL;target=scaffold_1_69567 533 540;
scaffold_1	6frameMASCOT	peptide	1947360	1947383	.	-	.	ID=scaffold_1_69567_12991;sequence=KEFDGKKL;target=scaffold_1_69567 533 540;
scaffold_1	6frameMASCOT	peptide	1947360	1947383	.	-	.	ID=scaffold_1_69567_12990;sequence=KEFDGKKL;target=scaffold_1_69567 533 540;
scaffold_1	6frameMASCOT	peptide	1947360	1947383	.	-	.	ID=scaffold_1_69567_12974;sequence=KEFDGKKL;target=scaffold_1_69567 533 540;
scaffold_1	6frameMASCOT	peptide	1947363	1947383	.	-	.	ID=scaffold_1_69567_2629;sequence=KEFDGKK;target=scaffold_1_69567 533 539;
scaffold_1	6frameMASCOT	peptide	1947444	1947473	.	-	.	ID=scaffold_1_69567_15411;sequence=KSPFLDTLKS;target=scaffold_1_69567 503 512;
scaffold_1	6frameMASCOT	peptide	1947444	1947473	.	-	.	ID=scaffold_1_69567_15451;sequence=KSPFLDTLKS;target=scaffold_1_69567 503 512;
scaffold_1	6frameMASCOT	peptide	1947444	1947473	.	-	.	ID=scaffold_1_69567_15418;sequence=KSPFLDTLKS;target=scaffold_1_69567 503 512;
scaffold_1	6frameMASCOT	peptide	1947444	1947473	.	-	.	ID=scaffold_1_69567_15442;sequence=KSPFLDTLKS;target=scaffold_1_69567 503 512;
scaffold_1	6frameMASCOT	peptide	1947444	1947473	.	-	.	ID=scaffold_1_69567_15450;sequence=KSPFLDTLKS;target=scaffold_1_69567 503 512;
scaffold_1	6frameMASCOT	peptide	1947444	1947473	.	-	.	ID=scaffold_1_69567_15412;sequence=KSPFLDTLKS;target=scaffold_1_69567 503 512;
scaffold_1	6frameMASCOT	peptide	1947444	1947473	.	-	.	ID=scaffold_1_69567_15444;sequence=KSPFLDTLKS;target=scaffold_1_69567 503 512;
scaffold_1	6frameMASCOT	peptide	1947444	1947473	.	-	.	ID=scaffold_1_69567_15453;sequence=KSPFLDTLKS;target=scaffold_1_69567 503 512;
scaffold_1	6frameMASCOT	peptide	1947444	1947473	.	-	.	ID=scaffold_1_69567_15406;sequence=KSPFLDTLKS;target=scaffold_1_69567 503 512;
scaffold_1	6frameMASCOT	peptide	1947444	1947473	.	-	.	ID=scaffold_1_69567_15445;sequence=KSPFLDTLKS;target=scaffold_1_69567 503 512;
scaffold_1	6frameMASCOT	peptide	1947444	1947473	.	-	.	ID=scaffold_1_69567_15452;sequence=KSPFLDTLKS;target=scaffold_1_69567 503 512;
scaffold_1	6frameMASCOT	peptide	1947480	1947518	.	-	.	ID=scaffold_1_69567_34359;sequence=KQMYYITGESLKA;target=scaffold_1_69567 488 500;
scaffold_1	6frameMASCOT	peptide	1947480	1947518	.	-	.	ID=scaffold_1_69567_34356;sequence=KQMYYITGESLKA;target=scaffold_1_69567 488 500;
scaffold_1	6frameMASCOT	peptide	1947480	1947518	.	-	.	ID=scaffold_1_69567_34360;sequence=KQMYYITGESLKA;target=scaffold_1_69567 488 500;
scaffold_1	6frameMASCOT	peptide	1947480	1947518	.	-	.	ID=scaffold_1_69567_33800;sequence=KQMYYITGESLKA;target=scaffold_1_69567 488 500;
scaffold_1	6frameMASCOT	peptide	1947480	1947518	.	-	.	ID=scaffold_1_69567_34354;sequence=KQMYYITGESLKA;target=scaffold_1_69567 488 500;
scaffold_1	6frameMASCOT	peptide	1947480	1947518	.	-	.	ID=scaffold_1_69567_33785;sequence=KQMYYITGESLKA;target=scaffold_1_69567 488 500;
scaffold_1	6frameMASCOT	peptide	1947480	1947518	.	-	.	ID=scaffold_1_69567_34355;sequence=KQMYYITGESLKA;target=scaffold_1_69567 488 500;
scaffold_1	6frameMASCOT	peptide	1947480	1947518	.	-	.	ID=scaffold_1_69567_33783;sequence=KQMYYITGESLKA;target=scaffold_1_69567 488 500;
scaffold_1	6frameMASCOT	peptide	1947480	1947518	.	-	.	ID=scaffold_1_69567_34352;sequence=KQMYYITGESLKA;target=scaffold_1_69567 488 500;
scaffold_1	6frameMASCOT	peptide	1947480	1947518	.	-	.	ID=scaffold_1_69567_34350;sequence=KQMYYITGESLKA;target=scaffold_1_69567 488 500;
scaffold_1	6frameMASCOT	peptide	1947480	1947518	.	-	.	ID=scaffold_1_69567_33788;sequence=KQMYYITGESLKA;target=scaffold_1_69567 488 500;
scaffold_1	6frameMASCOT	peptide	1947480	1947518	.	-	.	ID=scaffold_1_69567_33767;sequence=KQMYYITGESLKA;target=scaffold_1_69567 488 500;
scaffold_1	6frameMASCOT	peptide	1947531	1947578	.	-	.	ID=scaffold_1_69567_37209;sequence=KSADELTSLTDYVTRM;target=scaffold_1_69567 468 483;
scaffold_1	6frameMASCOT	peptide	1947531	1947578	.	-	.	ID=scaffold_1_69567_37203;sequence=KSADELTSLTDYVTRM;target=scaffold_1_69567 468 483;
scaffold_1	6frameMASCOT	peptide	1947531	1947578	.	-	.	ID=scaffold_1_69567_37217;sequence=KSADELTSLTDYVTRM;target=scaffold_1_69567 468 483;
scaffold_1	6frameMASCOT	peptide	1947531	1947578	.	-	.	ID=scaffold_1_69567_37220;sequence=KSADELTSLTDYVTRM;target=scaffold_1_69567 468 483;
scaffold_1	6frameMASCOT	peptide	1947531	1947578	.	-	.	ID=scaffold_1_69567_37205;sequence=KSADELTSLTDYVTRM;target=scaffold_1_69567 468 483;
scaffold_1	6frameMASCOT	peptide	1947612	1947647	.	-	.	ID=scaffold_1_69567_20437;sequence=KLGIHEDSQNRQ;target=scaffold_1_69567 445 456;
scaffold_1	6frameMASCOT	peptide	1947612	1947647	.	-	.	ID=scaffold_1_69567_20431;sequence=KLGIHEDSQNRQ;target=scaffold_1_69567 445 456;
scaffold_1	6frameMASCOT	peptide	1947612	1947647	.	-	.	ID=scaffold_1_69567_20425;sequence=KLGIHEDSQNRQ;target=scaffold_1_69567 445 456;
scaffold_1	6frameMASCOT	peptide	1947612	1947647	.	-	.	ID=scaffold_1_69567_20462;sequence=KLGIHEDSQNRQ;target=scaffold_1_69567 445 456;
scaffold_1	6frameMASCOT	peptide	1947651	1947677	.	-	.	ID=scaffold_1_69567_10159;sequence=KFYAAFGKN;target=scaffold_1_69567 435 443;
scaffold_1	6frameMASCOT	peptide	1947651	1947677	.	-	.	ID=scaffold_1_69567_10120;sequence=KFYAAFGKN;target=scaffold_1_69567 435 443;
scaffold_1	6frameMASCOT	peptide	1947687	1947728	.	-	.	ID=scaffold_1_69567_32798;sequence=KTLELFNEIAEDRE;target=scaffold_1_69567 418 431;
scaffold_1	6frameMASCOT	peptide	1947687	1947728	.	-	.	ID=scaffold_1_69567_32797;sequence=KTLELFNEIAEDRE;target=scaffold_1_69567 418 431;
scaffold_1	6frameMASCOT	peptide	1947726	1947746	.	-	.	ID=scaffold_1_69567_7606;sequence=RKNIVKK;target=scaffold_1_69567 412 418;
scaffold_1	6frameMASCOT	peptide	1947741	1947764	.	-	.	ID=scaffold_1_69567_8224;sequence=KIMKVIRK;target=scaffold_1_69567 406 413;
scaffold_1	6frameMASCOT	peptide	1947759	1947785	.	-	.	ID=scaffold_1_69567_12626;sequence=RETLQQNKI;target=scaffold_1_69567 399 407;
scaffold_1	6frameMASCOT	peptide	1947759	1947785	.	-	.	ID=scaffold_1_69567_12637;sequence=RETLQQNKI;target=scaffold_1_69567 399 407;
scaffold_1	6frameMASCOT	peptide	1947780	1947827	.	-	.	ID=scaffold_1_69567_35118;sequence=KGVVDSEDLPLNLSRE;target=scaffold_1_69567 385 400;
scaffold_1	6frameMASCOT	peptide	1947780	1947827	.	-	.	ID=scaffold_1_69567_35109;sequence=KGVVDSEDLPLNLSRE;target=scaffold_1_69567 385 400;
scaffold_1	6frameMASCOT	peptide	1947780	1947827	.	-	.	ID=scaffold_1_69567_35121;sequence=KGVVDSEDLPLNLSRE;target=scaffold_1_69567 385 400;
scaffold_1	6frameMASCOT	peptide	1947780	1947827	.	-	.	ID=scaffold_1_69567_35122;sequence=KGVVDSEDLPLNLSRE;target=scaffold_1_69567 385 400;
scaffold_1	6frameMASCOT	peptide	1947780	1947827	.	-	.	ID=scaffold_1_69567_35131;sequence=KGVVDSEDLPLNLSRE;target=scaffold_1_69567 385 400;
scaffold_1	6frameMASCOT	peptide	1947915	1947947	.	-	.	ID=scaffold_1_69567_22487;sequence=RAPFDLFETKK;target=scaffold_1_69567 345 355;
scaffold_1	6frameMASCOT	peptide	1947915	1947950	.	-	.	ID=scaffold_1_69567_29427;sequence=KRAPFDLFETKK;target=scaffold_1_69567 344 355;
scaffold_1	6frameMASCOT	peptide	1947915	1947950	.	-	.	ID=scaffold_1_69567_29407;sequence=KRAPFDLFETKK;target=scaffold_1_69567 344 355;
scaffold_1	6frameMASCOT	peptide	1947915	1947950	.	-	.	ID=scaffold_1_69567_29410;sequence=KRAPFDLFETKK;target=scaffold_1_69567 344 355;
scaffold_1	6frameMASCOT	peptide	1947945	1947971	.	-	.	ID=scaffold_1_69567_9456;sequence=RAILFVPKR;target=scaffold_1_69567 337 345;
scaffold_1	6frameMASCOT	peptide	1947945	1947971	.	-	.	ID=scaffold_1_69567_9457;sequence=RAILFVPKR;target=scaffold_1_69567 337 345;
scaffold_1	6frameMASCOT	peptide	1947945	1947971	.	-	.	ID=scaffold_1_69567_9445;sequence=RAILFVPKR;target=scaffold_1_69567 337 345;
scaffold_1	6frameMASCOT	peptide	1947945	1947971	.	-	.	ID=scaffold_1_69567_9455;sequence=RAILFVPKR;target=scaffold_1_69567 337 345;
scaffold_1	6frameMASCOT	peptide	1947966	1948004	.	-	.	ID=scaffold_1_69567_28653;sequence=KHFSVEGQLEFRA;target=scaffold_1_69567 326 338;
scaffold_1	6frameMASCOT	peptide	1948038	1948088	.	-	.	ID=scaffold_1_69567_46571;sequence=RNPSDITTEEYASFYKS;target=scaffold_1_69567 298 314;
scaffold_1	6frameMASCOT	peptide	1948038	1948088	.	-	.	ID=scaffold_1_69567_46556;sequence=RNPSDITTEEYASFYKS;target=scaffold_1_69567 298 314;
scaffold_1	6frameMASCOT	peptide	1948038	1948088	.	-	.	ID=scaffold_1_69567_46565;sequence=RNPSDITTEEYASFYKS;target=scaffold_1_69567 298 314;
scaffold_1	6frameMASCOT	peptide	1948083	1948109	.	-	.	ID=scaffold_1_69567_15758;sequence=KQKPIWTRN;target=scaffold_1_69567 291 299;
scaffold_1	6frameMASCOT	peptide	1948083	1948109	.	-	.	ID=scaffold_1_69567_15741;sequence=KQKPIWTRN;target=scaffold_1_69567 291 299;
scaffold_1	6frameMASCOT	peptide	1948083	1948109	.	-	.	ID=scaffold_1_69567_15773;sequence=KQKPIWTRN;target=scaffold_1_69567 291 299;
scaffold_1	6frameMASCOT	peptide	1948104	1948142	.	-	.	ID=scaffold_1_69567_39229;sequence=KESKIEEEELNKQ;target=scaffold_1_69567 280 292;
scaffold_1	6frameMASCOT	peptide	1948104	1948142	.	-	.	ID=scaffold_1_69567_39221;sequence=KESKIEEEELNKQ;target=scaffold_1_69567 280 292;
scaffold_1	6frameMASCOT	peptide	1948314	1948337	.	-	.	ID=scaffold_1_69567_12586;sequence=KIKEVVKK;target=scaffold_1_69567 215 222;
scaffold_1	6frameMASCOT	peptide	1948314	1948337	.	-	.	ID=scaffold_1_69567_12573;sequence=KIKEVVKK;target=scaffold_1_69567 215 222;
scaffold_1	6frameMASCOT	peptide	1948314	1948337	.	-	.	ID=scaffold_1_69567_12545;sequence=KIKEVVKK;target=scaffold_1_69567 215 222;
scaffold_1	6frameMASCOT	peptide	1948365	1948388	.	-	.	ID=scaffold_1_69567_7256;sequence=KIILHLKD;target=scaffold_1_69567 198 205;
scaffold_1	6frameMASCOT	peptide	1948392	1948433	.	-	.	ID=scaffold_1_69567_27305;sequence=KIAEDTEGEQIGRG;target=scaffold_1_69567 183 196;
scaffold_1	6frameMASCOT	peptide	1948392	1948433	.	-	.	ID=scaffold_1_69567_27309;sequence=KIAEDTEGEQIGRG;target=scaffold_1_69567 183 196;
scaffold_1	6frameMASCOT	peptide	1948392	1948433	.	-	.	ID=scaffold_1_69567_27330;sequence=KIAEDTEGEQIGRG;target=scaffold_1_69567 183 196;
scaffold_1	6frameMASCOT	peptide	1948428	1948487	.	-	.	ID=scaffold_1_69567_51009;sequence=KNNDDEQYVWESSAGGTFKI;target=scaffold_1_69567 165 184;
scaffold_1	6frameMASCOT	peptide	1948428	1948487	.	-	.	ID=scaffold_1_69567_51011;sequence=KNNDDEQYVWESSAGGTFKI;target=scaffold_1_69567 165 184;
scaffold_1	6frameMASCOT	peptide	1948428	1948487	.	-	.	ID=scaffold_1_69567_51017;sequence=KNNDDEQYVWESSAGGTFKI;target=scaffold_1_69567 165 184;
scaffold_1	6frameMASCOT	peptide	1948428	1948487	.	-	.	ID=scaffold_1_69567_51012;sequence=KNNDDEQYVWESSAGGTFKI;target=scaffold_1_69567 165 184;
scaffold_1	6frameMASCOT	peptide	1948482	1948505	.	-	.	ID=scaffold_1_69567_3696;sequence=RVTVVSKN;target=scaffold_1_69567 159 166;
scaffold_1	6frameMASCOT	peptide	1948605	1948646	.	-	.	ID=scaffold_1_69567_25188;sequence=KADLINNLGTIARS;target=scaffold_1_69567 112 125;
scaffold_1	6frameMASCOT	peptide	1948605	1948646	.	-	.	ID=scaffold_1_69567_25179;sequence=KADLINNLGTIARS;target=scaffold_1_69567 112 125;
scaffold_1	6frameMASCOT	peptide	1948605	1948646	.	-	.	ID=scaffold_1_69567_25190;sequence=KADLINNLGTIARS;target=scaffold_1_69567 112 125;
scaffold_1	6frameMASCOT	peptide	1948605	1948646	.	-	.	ID=scaffold_1_69567_25178;sequence=KADLINNLGTIARS;target=scaffold_1_69567 112 125;
scaffold_1	6frameMASCOT	peptide	1948641	1948685	.	-	.	ID=scaffold_1_69567_34944;sequence=KTLTIQDSGIGMTKA;target=scaffold_1_69567 99 113;
scaffold_1	6frameMASCOT	peptide	1948641	1948685	.	-	.	ID=scaffold_1_69567_35512;sequence=KTLTIQDSGIGMTKA;target=scaffold_1_69567 99 113;
scaffold_1	6frameMASCOT	peptide	1948641	1948685	.	-	.	ID=scaffold_1_69567_35518;sequence=KTLTIQDSGIGMTKA;target=scaffold_1_69567 99 113;
scaffold_1	6frameMASCOT	peptide	1948641	1948685	.	-	.	ID=scaffold_1_69567_35536;sequence=KTLTIQDSGIGMTKA;target=scaffold_1_69567 99 113;
scaffold_1	6frameMASCOT	peptide	1948641	1948685	.	-	.	ID=scaffold_1_69567_35537;sequence=KTLTIQDSGIGMTKA;target=scaffold_1_69567 99 113;
scaffold_1	6frameMASCOT	peptide	1948641	1948685	.	-	.	ID=scaffold_1_69567_35523;sequence=KTLTIQDSGIGMTKA;target=scaffold_1_69567 99 113;
scaffold_1	6frameMASCOT	peptide	1948641	1948685	.	-	.	ID=scaffold_1_69567_34943;sequence=KTLTIQDSGIGMTKA;target=scaffold_1_69567 99 113;
scaffold_1	6frameMASCOT	peptide	1948641	1948685	.	-	.	ID=scaffold_1_69567_34942;sequence=KTLTIQDSGIGMTKA;target=scaffold_1_69567 99 113;
scaffold_1	6frameMASCOT	peptide	1948641	1948685	.	-	.	ID=scaffold_1_69567_35517;sequence=KTLTIQDSGIGMTKA;target=scaffold_1_69567 99 113;
scaffold_1	6frameMASCOT	peptide	1948641	1948685	.	-	.	ID=scaffold_1_69567_34948;sequence=KTLTIQDSGIGMTKA;target=scaffold_1_69567 99 113;
scaffold_1	6frameMASCOT	peptide	1948680	1948715	.	-	.	ID=scaffold_1_69567_33630;sequence=RIDIIPNKENKT;target=scaffold_1_69567 89 100;
scaffold_1	6frameMASCOT	peptide	1948680	1948715	.	-	.	ID=scaffold_1_69567_33612;sequence=RIDIIPNKENKT;target=scaffold_1_69567 89 100;
scaffold_1	6frameMASCOT	peptide	1948680	1948715	.	-	.	ID=scaffold_1_69567_33614;sequence=RIDIIPNKENKT;target=scaffold_1_69567 89 100;
scaffold_1	6frameMASCOT	peptide	1948689	1948715	.	-	.	ID=scaffold_1_69567_10490;sequence=RIDIIPNKE;target=scaffold_1_69567 89 97;
scaffold_1	6frameMASCOT	peptide	1948719	1948766	.	-	.	ID=scaffold_1_69567_43947;sequence=RYEALSDPSKLDSGKD;target=scaffold_1_69567 72 87;
scaffold_1	6frameMASCOT	peptide	1948734	1948766	.	-	.	ID=scaffold_1_69567_19595;sequence=RYEALSDPSKL;target=scaffold_1_69567 72 82;
scaffold_1	6frameMASCOT	peptide	1948734	1948766	.	-	.	ID=scaffold_1_69567_19601;sequence=RYEALSDPSKL;target=scaffold_1_69567 72 82;
scaffold_1	6frameMASCOT	peptide	1948761	1948808	.	-	.	ID=scaffold_1_69567_41015;sequence=RELISNASDALDKIRY;target=scaffold_1_69567 58 73;
scaffold_1	6frameMASCOT	peptide	1948767	1948808	.	-	.	ID=scaffold_1_69567_31589;sequence=RELISNASDALDKI;target=scaffold_1_69567 58 71;
scaffold_1	6frameMASCOT	peptide	1948803	1948823	.	-	.	ID=scaffold_1_69567_658;sequence=KEIFLRE;target=scaffold_1_69567 53 59;
scaffold_1	6frameMASCOT	peptide	1948803	1948823	.	-	.	ID=scaffold_1_69567_668;sequence=KEIFLRE;target=scaffold_1_69567 53 59;
scaffold_1	6frameMASCOT	peptide	1993210	1993236	.	+	.	ID=scaffold_1_44338_14634;sequence=RLRNMLLKA;target=scaffold_1_44338 7 15;
scaffold_1	6frameMASCOT	peptide	1993231	1993257	.	+	.	ID=scaffold_1_44338_8800;sequence=KAVELLTKR;target=scaffold_1_44338 14 22;
scaffold_1	6frameMASCOT	peptide	1993231	1993257	.	+	.	ID=scaffold_1_44338_8816;sequence=KAVELLTKR;target=scaffold_1_44338 14 22;
scaffold_1	6frameMASCOT	peptide	1993231	1993257	.	+	.	ID=scaffold_1_44338_8824;sequence=KAVELLTKR;target=scaffold_1_44338 14 22;
scaffold_1	6frameMASCOT	peptide	1993231	1993257	.	+	.	ID=scaffold_1_44338_8863;sequence=KAVELLTKR;target=scaffold_1_44338 14 22;
scaffold_1	6frameMASCOT	peptide	1993231	1993257	.	+	.	ID=scaffold_1_44338_8825;sequence=KAVELLTKR;target=scaffold_1_44338 14 22;
scaffold_1	6frameMASCOT	peptide	1993231	1993257	.	+	.	ID=scaffold_1_44338_8818;sequence=KAVELLTKR;target=scaffold_1_44338 14 22;
scaffold_1	6frameMASCOT	peptide	1997367	1997426	.	-	.	ID=scaffold_1_68494_48616;sequence=RVSWFVDYPAVEGVSFPARR;target=scaffold_1_68494 291 310;
scaffold_1	6frameMASCOT	peptide	1997421	1997468	.	-	.	ID=scaffold_1_68494_37798;sequence=RQLPCGLINEAAQERV;target=scaffold_1_68494 277 292;
scaffold_1	6frameMASCOT	peptide	1997421	1997468	.	-	.	ID=scaffold_1_68494_37780;sequence=RQLPCGLINEAAQERV;target=scaffold_1_68494 277 292;
scaffold_1	6frameMASCOT	peptide	1997421	1997468	.	-	.	ID=scaffold_1_68494_37781;sequence=RQLPCGLINEAAQERV;target=scaffold_1_68494 277 292;
scaffold_1	6frameMASCOT	peptide	1997421	1997468	.	-	.	ID=scaffold_1_68494_37793;sequence=RQLPCGLINEAAQERV;target=scaffold_1_68494 277 292;
scaffold_1	6frameMASCOT	peptide	1997463	1997495	.	-	.	ID=scaffold_1_68494_16742;sequence=KQIFDTEEGRQ;target=scaffold_1_68494 268 278;
scaffold_1	6frameMASCOT	peptide	1997463	1997495	.	-	.	ID=scaffold_1_68494_16765;sequence=KQIFDTEEGRQ;target=scaffold_1_68494 268 278;
scaffold_1	6frameMASCOT	peptide	1997463	1997495	.	-	.	ID=scaffold_1_68494_16763;sequence=KQIFDTEEGRQ;target=scaffold_1_68494 268 278;
scaffold_1	6frameMASCOT	peptide	1997535	1997579	.	-	.	ID=scaffold_1_68494_33906;sequence=RITLSLPVASHGLKI;target=scaffold_1_68494 240 254;
scaffold_1	6frameMASCOT	peptide	1997871	1997912	.	-	.	ID=scaffold_1_68494_30313;sequence=RAVPLDHEDSNHRL;target=scaffold_1_68494 129 142;
scaffold_1	6frameMASCOT	peptide	1997871	1997912	.	-	.	ID=scaffold_1_68494_30293;sequence=RAVPLDHEDSNHRL;target=scaffold_1_68494 129 142;
scaffold_1	6frameMASCOT	peptide	1997907	1997954	.	-	.	ID=scaffold_1_68494_48312;sequence=KVQFDKWEIYYADERA;target=scaffold_1_68494 115 130;
scaffold_1	6frameMASCOT	peptide	1997964	1997999	.	-	.	ID=scaffold_1_68494_23977;sequence=KVLGQALLQEKT;target=scaffold_1_68494 100 111;
scaffold_1	6frameMASCOT	peptide	1998039	1998083	.	-	.	ID=scaffold_1_68494_33394;sequence=RAYVLDAQNSSIERH;target=scaffold_1_68494 72 86;
scaffold_1	6frameMASCOT	peptide	1998039	1998083	.	-	.	ID=scaffold_1_68494_33382;sequence=RAYVLDAQNSSIERH;target=scaffold_1_68494 72 86;
scaffold_1	6frameMASCOT	peptide	1998039	1998083	.	-	.	ID=scaffold_1_68494_33388;sequence=RAYVLDAQNSSIERH;target=scaffold_1_68494 72 86;
scaffold_1	6frameMASCOT	peptide	2054398	2054442	.	-	.	ID=scaffold_1_67238_35661;sequence=KVESMLGAHIEAVKA;target=scaffold_1_67238 330 344;
scaffold_1	6frameMASCOT	peptide	2054398	2054442	.	-	.	ID=scaffold_1_67238_35658;sequence=KVESMLGAHIEAVKA;target=scaffold_1_67238 330 344;
scaffold_1	6frameMASCOT	peptide	2054398	2054442	.	-	.	ID=scaffold_1_67238_35663;sequence=KVESMLGAHIEAVKA;target=scaffold_1_67238 330 344;
scaffold_1	6frameMASCOT	peptide	2054398	2054442	.	-	.	ID=scaffold_1_67238_35667;sequence=KVESMLGAHIEAVKA;target=scaffold_1_67238 330 344;
scaffold_1	6frameMASCOT	peptide	2055298	2055348	.	-	.	ID=scaffold_1_67238_37907;sequence=RLSALPPIVTPSEIVRL;target=scaffold_1_67238 28 44;
scaffold_1	6frameMASCOT	peptide	2055298	2055348	.	-	.	ID=scaffold_1_67238_37898;sequence=RLSALPPIVTPSEIVRL;target=scaffold_1_67238 28 44;
scaffold_1	6frameMASCOT	peptide	2055298	2055348	.	-	.	ID=scaffold_1_67238_37905;sequence=RLSALPPIVTPSEIVRL;target=scaffold_1_67238 28 44;
scaffold_1	6frameMASCOT	peptide	2058683	2058712	.	-	.	ID=scaffold_1_67149_24503;sequence=REYIDAKTKR;target=scaffold_1_67149 284 293;
scaffold_1	6frameMASCOT	peptide	2058689	2058730	.	-	.	ID=scaffold_1_67149_38234;sequence=KQSTTMREYIDAKT;target=scaffold_1_67149 278 291;
scaffold_1	6frameMASCOT	peptide	2058815	2058838	.	-	.	ID=scaffold_1_67149_2658;sequence=KLLPQLRE;target=scaffold_1_67149 242 249;
scaffold_1	6frameMASCOT	peptide	2058815	2058838	.	-	.	ID=scaffold_1_67149_2657;sequence=KLLPQLRE;target=scaffold_1_67149 242 249;
scaffold_1	6frameMASCOT	peptide	2058815	2058838	.	-	.	ID=scaffold_1_67149_2663;sequence=KLLPQLRE;target=scaffold_1_67149 242 249;
scaffold_1	6frameMASCOT	peptide	2108421	2108480	.	-	.	ID=scaffold_1_66116_52846;sequence=KLTLLEIALRWCVHHSELKT;target=scaffold_1_66116 81 100;
scaffold_1	6frameMASCOT	peptide	2108448	2108480	.	-	.	ID=scaffold_1_66116_14381;sequence=KLTLLEIALRW;target=scaffold_1_66116 81 91;
scaffold_1	6frameMASCOT	peptide	2108505	2108534	.	-	.	ID=scaffold_1_66116_10242;sequence=KNSNFEALRM;target=scaffold_1_66116 63 72;
scaffold_1	6frameMASCOT	peptide	2108676	2108714	.	-	.	ID=scaffold_1_66116_28088;sequence=RAIEPELIPCCRK;target=scaffold_1_66116 3 15;
scaffold_1	6frameMASCOT	peptide	2108676	2108714	.	-	.	ID=scaffold_1_66116_28107;sequence=RAIEPELIPCCRK;target=scaffold_1_66116 3 15;
scaffold_1	6frameMASCOT	peptide	2116778	2116807	.	-	.	ID=scaffold_1_65932_6885;sequence=RELVAGVERM;target=scaffold_1_65932 123 132;
scaffold_1	6frameMASCOT	peptide	2144756	2144788	.	-	.	ID=scaffold_1_65309_10422;sequence=RGRNGPGIQRR;target=scaffold_1_65309 162 172;
scaffold_1	6frameMASCOT	peptide	2144756	2144788	.	-	.	ID=scaffold_1_65309_10425;sequence=RGRNGPGIQRR;target=scaffold_1_65309 162 172;
scaffold_1	6frameMASCOT	peptide	2144756	2144788	.	-	.	ID=scaffold_1_65309_10373;sequence=RGRNGPGIQRR;target=scaffold_1_65309 162 172;
scaffold_1	6frameMASCOT	peptide	2144756	2144788	.	-	.	ID=scaffold_1_65309_10416;sequence=RGRNGPGIQRR;target=scaffold_1_65309 162 172;
scaffold_1	6frameMASCOT	peptide	2144756	2144788	.	-	.	ID=scaffold_1_65309_10417;sequence=RGRNGPGIQRR;target=scaffold_1_65309 162 172;
scaffold_1	6frameMASCOT	peptide	2145013	2145054	.	-	.	ID=scaffold_1_65313_26260;sequence=RDTGFGFPDAVIRK;target=scaffold_1_65313 369 382;
scaffold_1	6frameMASCOT	peptide	2145568	2145612	.	-	.	ID=scaffold_1_65313_30250;sequence=REIQGTGNTNNALRD;target=scaffold_1_65313 183 197;
scaffold_1	6frameMASCOT	peptide	2145568	2145612	.	-	.	ID=scaffold_1_65313_30236;sequence=REIQGTGNTNNALRD;target=scaffold_1_65313 183 197;
scaffold_1	6frameMASCOT	peptide	2145568	2145612	.	-	.	ID=scaffold_1_65313_30232;sequence=REIQGTGNTNNALRD;target=scaffold_1_65313 183 197;
scaffold_1	6frameMASCOT	peptide	2166433	2166459	.	+	.	ID=scaffold_1_48128_3061;sequence=KTLVPAPRS;target=scaffold_1_48128 12 20;
scaffold_1	6frameMASCOT	peptide	2166433	2166459	.	+	.	ID=scaffold_1_48128_3056;sequence=KTLVPAPRS;target=scaffold_1_48128 12 20;
scaffold_1	6frameMASCOT	peptide	2166433	2166459	.	+	.	ID=scaffold_1_48128_3059;sequence=KTLVPAPRS;target=scaffold_1_48128 12 20;
scaffold_1	6frameMASCOT	peptide	2166454	2166480	.	+	.	ID=scaffold_1_48128_13217;sequence=RSFFMDVKC;target=scaffold_1_48128 19 27;
scaffold_1	6frameMASCOT	peptide	2166454	2166480	.	+	.	ID=scaffold_1_48128_13974;sequence=RSFFMDVKC;target=scaffold_1_48128 19 27;
scaffold_1	6frameMASCOT	peptide	2167697	2167735	.	+	.	ID=scaffold_1_48173_34487;sequence=RYTNEEWAAQIKE;target=scaffold_1_48173 50 62;
scaffold_1	6frameMASCOT	peptide	2167697	2167735	.	+	.	ID=scaffold_1_48173_34498;sequence=RYTNEEWAAQIKE;target=scaffold_1_48173 50 62;
scaffold_1	6frameMASCOT	peptide	2167784	2167807	.	+	.	ID=scaffold_1_48173_1886;sequence=KVYEGPRM;target=scaffold_1_48173 79 86;
scaffold_1	6frameMASCOT	peptide	2167784	2167807	.	+	.	ID=scaffold_1_48173_1868;sequence=KVYEGPRM;target=scaffold_1_48173 79 86;
scaffold_1	6frameMASCOT	peptide	2167802	2167822	.	+	.	ID=scaffold_1_48173_7323;sequence=RMKDGKE;target=scaffold_1_48173 85 91;
scaffold_1	6frameMASCOT	peptide	2167802	2167822	.	+	.	ID=scaffold_1_48173_7325;sequence=RMKDGKE;target=scaffold_1_48173 85 91;
scaffold_1	6frameMASCOT	peptide	2167865	2167918	.	+	.	ID=scaffold_1_48173_40312;sequence=KLDATTSAIDGLCSEART;target=scaffold_1_48173 106 123;
scaffold_1	6frameMASCOT	peptide	2167928	2167972	.	+	.	ID=scaffold_1_48173_37932;sequence=KVCPNISSSLQNLKR;target=scaffold_1_48173 127 141;
scaffold_1	6frameMASCOT	peptide	2168248	2168268	.	+	.	ID=scaffold_1_48180_974;sequence=RIISSKD;target=scaffold_1_48180 74 80;
scaffold_1	6frameMASCOT	peptide	2168386	2168421	.	+	.	ID=scaffold_1_48180_23508;sequence=RSLCPSPVVLKL;target=scaffold_1_48180 120 131;
scaffold_1	6frameMASCOT	peptide	2168386	2168421	.	+	.	ID=scaffold_1_48180_23521;sequence=RSLCPSPVVLKL;target=scaffold_1_48180 120 131;
scaffold_1	6frameMASCOT	peptide	2168728	2168748	.	+	.	ID=scaffold_1_48180_1315;sequence=KVGEEKG;target=scaffold_1_48180 234 240;
scaffold_1	6frameMASCOT	peptide	2169524	2169550	.	-	.	ID=scaffold_1_64798_9038;sequence=KIEDFLERR;target=scaffold_1_64798 57 65;
scaffold_1	6frameMASCOT	peptide	2169611	2169643	.	-	.	ID=scaffold_1_64798_13935;sequence=RLFEGNALIRR;target=scaffold_1_64798 26 36;
scaffold_1	6frameMASCOT	peptide	2169677	2169709	.	-	.	ID=scaffold_1_64798_8131;sequence=RNLDAAANGRS;target=scaffold_1_64798 4 14;
scaffold_1	6frameMASCOT	peptide	2169677	2169709	.	-	.	ID=scaffold_1_64798_8129;sequence=RNLDAAANGRS;target=scaffold_1_64798 4 14;
scaffold_1	6frameMASCOT	peptide	2169763	2169789	.	-	.	ID=scaffold_1_64789_9506;sequence=RVQLTLSKI;target=scaffold_1_64789 24 32;
scaffold_1	6frameMASCOT	peptide	2169763	2169789	.	-	.	ID=scaffold_1_64789_9511;sequence=RVQLTLSKI;target=scaffold_1_64789 24 32;
scaffold_1	6frameMASCOT	peptide	2169805	2169834	.	-	.	ID=scaffold_1_64789_8363;sequence=KLVGEYGLRN;target=scaffold_1_64789 9 18;
scaffold_1	6frameMASCOT	peptide	2169829	2169849	.	-	.	ID=scaffold_1_64789_2926;sequence=RDTELKL;target=scaffold_1_64789 4 10;
scaffold_1	6frameMASCOT	peptide	2170296	2170331	.	+	.	ID=scaffold_1_48221_25009;sequence=KGMIPLSTYLKQ;target=scaffold_1_48221 25 36;
scaffold_1	6frameMASCOT	peptide	2170296	2170331	.	+	.	ID=scaffold_1_48221_25012;sequence=KGMIPLSTYLKQ;target=scaffold_1_48221 25 36;
scaffold_1	6frameMASCOT	peptide	2170296	2170331	.	+	.	ID=scaffold_1_48221_24989;sequence=KGMIPLSTYLKQ;target=scaffold_1_48221 25 36;
scaffold_1	6frameMASCOT	peptide	2170453	2170473	.	+	.	ID=scaffold_1_48224_2638;sequence=KGMPYKV;target=scaffold_1_48224 20 26;
scaffold_1	6frameMASCOT	peptide	2170453	2170473	.	+	.	ID=scaffold_1_48224_2646;sequence=KGMPYKV;target=scaffold_1_48224 20 26;
scaffold_1	6frameMASCOT	peptide	2170510	2170542	.	+	.	ID=scaffold_1_48224_15168;sequence=KSAVGVILQKQ;target=scaffold_1_48224 39 49;
scaffold_1	6frameMASCOT	peptide	2170510	2170542	.	+	.	ID=scaffold_1_48224_15174;sequence=KSAVGVILQKQ;target=scaffold_1_48224 39 49;
scaffold_1	6frameMASCOT	peptide	2170564	2170584	.	+	.	ID=scaffold_1_48224_47;sequence=KRINVRI;target=scaffold_1_48224 57 63;
scaffold_1	6frameMASCOT	peptide	2170603	2170629	.	+	.	ID=scaffold_1_48224_14228;sequence=RSREDFLKR;target=scaffold_1_48224 70 78;
scaffold_1	6frameMASCOT	peptide	2170633	2170662	.	+	.	ID=scaffold_1_48224_15392;sequence=KANFALQQKA;target=scaffold_1_48224 80 89;
scaffold_1	6frameMASCOT	peptide	2170633	2170662	.	+	.	ID=scaffold_1_48224_15397;sequence=KANFALQQKA;target=scaffold_1_48224 80 89;
scaffold_1	6frameMASCOT	peptide	2170633	2170662	.	+	.	ID=scaffold_1_48224_15367;sequence=KANFALQQKA;target=scaffold_1_48224 80 89;
scaffold_1	6frameMASCOT	peptide	2170720	2170740	.	+	.	ID=scaffold_1_48224_977;sequence=RTVSLKD;target=scaffold_1_48224 109 115;
scaffold_1	6frameMASCOT	peptide	2170720	2170740	.	+	.	ID=scaffold_1_48224_972;sequence=RTVSLKD;target=scaffold_1_48224 109 115;
scaffold_1	6frameMASCOT	peptide	2220013	2220042	.	-	.	ID=scaffold_1_63710_16148;sequence=RSCADGMYKR;target=scaffold_1_63710 18 27;
scaffold_1	6frameMASCOT	peptide	2220013	2220042	.	-	.	ID=scaffold_1_63710_16158;sequence=RSCADGMYKR;target=scaffold_1_63710 18 27;
scaffold_1	6frameMASCOT	peptide	2267581	2267607	.	-	.	ID=scaffold_1_62672_5510;sequence=RGNLSTAKG;target=scaffold_1_62672 27 35;
scaffold_1	6frameMASCOT	peptide	2267581	2267607	.	-	.	ID=scaffold_1_62672_5541;sequence=RGNLSTAKG;target=scaffold_1_62672 27 35;
scaffold_1	6frameMASCOT	peptide	2267581	2267607	.	-	.	ID=scaffold_1_62672_5519;sequence=RGNLSTAKG;target=scaffold_1_62672 27 35;
scaffold_1	6frameMASCOT	peptide	2308265	2308285	.	+	.	ID=scaffold_1_51236_1405;sequence=RIQEYRG;target=scaffold_1_51236 98 104;
scaffold_1	6frameMASCOT	peptide	2308265	2308285	.	+	.	ID=scaffold_1_51236_1396;sequence=RIQEYRG;target=scaffold_1_51236 98 104;
scaffold_1	6frameMASCOT	peptide	2308394	2308438	.	+	.	ID=scaffold_1_51236_42796;sequence=KYDRYSISFSFTPKE;target=scaffold_1_51236 141 155;
scaffold_1	6frameMASCOT	peptide	2308445	2308495	.	+	.	ID=scaffold_1_51236_45914;sequence=KGDKLVFGNDFDHPIRD;target=scaffold_1_51236 158 174;
scaffold_1	6frameMASCOT	peptide	2308673	2308744	.	+	.	ID=scaffold_1_51236_51605;sequence=KSSSEAEPVVYTEGAFGSGEAIRK;target=scaffold_1_51236 234 257;
scaffold_1	6frameMASCOT	peptide	2308673	2308744	.	+	.	ID=scaffold_1_51236_51606;sequence=KSSSEAEPVVYTEGAFGSGEAIRK;target=scaffold_1_51236 234 257;
scaffold_1	6frameMASCOT	peptide	2308739	2308780	.	+	.	ID=scaffold_1_51236_32778;sequence=RKDLHLPPTSAARQ;target=scaffold_1_51236 256 269;
scaffold_1	6frameMASCOT	peptide	2308808	2308837	.	+	.	ID=scaffold_1_51236_9902;sequence=KDFTFEAGRE;target=scaffold_1_51236 279 288;
scaffold_1	6frameMASCOT	peptide	2309464	2309505	.	-	.	ID=scaffold_1_61701_36146;sequence=KATTNEIIEDICKR;target=scaffold_1_61701 364 377;
scaffold_1	6frameMASCOT	peptide	2309464	2309505	.	-	.	ID=scaffold_1_61701_36141;sequence=KATTNEIIEDICKR;target=scaffold_1_61701 364 377;
scaffold_1	6frameMASCOT	peptide	2309464	2309505	.	-	.	ID=scaffold_1_61701_36148;sequence=KATTNEIIEDICKR;target=scaffold_1_61701 364 377;
scaffold_1	6frameMASCOT	peptide	2309500	2309532	.	-	.	ID=scaffold_1_61701_14466;sequence=KLLSPDLGGKA;target=scaffold_1_61701 355 365;
scaffold_1	6frameMASCOT	peptide	2309500	2309532	.	-	.	ID=scaffold_1_61701_14469;sequence=KLLSPDLGGKA;target=scaffold_1_61701 355 365;
scaffold_1	6frameMASCOT	peptide	2309500	2309532	.	-	.	ID=scaffold_1_61701_14479;sequence=KLLSPDLGGKA;target=scaffold_1_61701 355 365;
scaffold_1	6frameMASCOT	peptide	2309500	2309532	.	-	.	ID=scaffold_1_61701_14465;sequence=KLLSPDLGGKA;target=scaffold_1_61701 355 365;
scaffold_1	6frameMASCOT	peptide	2309527	2309571	.	-	.	ID=scaffold_1_61701_37972;sequence=KIYEAVDANLEEGKL;target=scaffold_1_61701 342 356;
scaffold_1	6frameMASCOT	peptide	2309527	2309571	.	-	.	ID=scaffold_1_61701_37974;sequence=KIYEAVDANLEEGKL;target=scaffold_1_61701 342 356;
scaffold_1	6frameMASCOT	peptide	2309527	2309571	.	-	.	ID=scaffold_1_61701_37987;sequence=KIYEAVDANLEEGKL;target=scaffold_1_61701 342 356;
scaffold_1	6frameMASCOT	peptide	2309617	2309652	.	-	.	ID=scaffold_1_61701_13615;sequence=KGIANPIATIRS;target=scaffold_1_61701 315 326;
scaffold_1	6frameMASCOT	peptide	2309617	2309652	.	-	.	ID=scaffold_1_61701_13620;sequence=KGIANPIATIRS;target=scaffold_1_61701 315 326;
scaffold_1	6frameMASCOT	peptide	2309617	2309652	.	-	.	ID=scaffold_1_61701_13639;sequence=KGIANPIATIRS;target=scaffold_1_61701 315 326;
scaffold_1	6frameMASCOT	peptide	2309911	2309952	.	-	.	ID=scaffold_1_61701_28144;sequence=KSNVLSQTDGLFRE;target=scaffold_1_61701 215 228;
scaffold_1	6frameMASCOT	peptide	2309911	2309952	.	-	.	ID=scaffold_1_61701_28147;sequence=KSNVLSQTDGLFRE;target=scaffold_1_61701 215 228;
scaffold_1	6frameMASCOT	peptide	2310016	2310078	.	-	.	ID=scaffold_1_61701_49436;sequence=RISETASWNISEMAGDIALRR;target=scaffold_1_61701 173 193;
scaffold_1	6frameMASCOT	peptide	2310073	2310099	.	-	.	ID=scaffold_1_61701_10006;sequence=KIAEAIKRI;target=scaffold_1_61701 166 174;
scaffold_1	6frameMASCOT	peptide	2310073	2310099	.	-	.	ID=scaffold_1_61701_9991;sequence=KIAEAIKRI;target=scaffold_1_61701 166 174;
scaffold_1	6frameMASCOT	peptide	2310076	2310099	.	-	.	ID=scaffold_1_61701_4024;sequence=KIAEAIKR;target=scaffold_1_61701 166 173;
scaffold_1	6frameMASCOT	peptide	2310076	2310099	.	-	.	ID=scaffold_1_61701_4030;sequence=KIAEAIKR;target=scaffold_1_61701 166 173;
scaffold_1	6frameMASCOT	peptide	2310076	2310099	.	-	.	ID=scaffold_1_61701_4037;sequence=KIAEAIKR;target=scaffold_1_61701 166 173;
scaffold_1	6frameMASCOT	peptide	2310076	2310099	.	-	.	ID=scaffold_1_61701_4036;sequence=KIAEAIKR;target=scaffold_1_61701 166 173;
scaffold_1	6frameMASCOT	peptide	2310094	2310126	.	-	.	ID=scaffold_1_61701_14917;sequence=KTYAAPDGSKI;target=scaffold_1_61701 157 167;
scaffold_1	6frameMASCOT	peptide	2310094	2310126	.	-	.	ID=scaffold_1_61701_14916;sequence=KTYAAPDGSKI;target=scaffold_1_61701 157 167;
scaffold_1	6frameMASCOT	peptide	2310094	2310126	.	-	.	ID=scaffold_1_61701_14931;sequence=KTYAAPDGSKI;target=scaffold_1_61701 157 167;
scaffold_1	6frameMASCOT	peptide	2310094	2310126	.	-	.	ID=scaffold_1_61701_14941;sequence=KTYAAPDGSKI;target=scaffold_1_61701 157 167;
scaffold_1	6frameMASCOT	peptide	2310157	2310186	.	-	.	ID=scaffold_1_61701_7418;sequence=RAVDLVIVRE;target=scaffold_1_61701 137 146;
scaffold_1	6frameMASCOT	peptide	2310157	2310186	.	-	.	ID=scaffold_1_61701_7413;sequence=RAVDLVIVRE;target=scaffold_1_61701 137 146;
scaffold_1	6frameMASCOT	peptide	2310241	2310276	.	-	.	ID=scaffold_1_61701_15355;sequence=KGYSSPIVALRK;target=scaffold_1_61701 107 118;
scaffold_1	6frameMASCOT	peptide	2310241	2310276	.	-	.	ID=scaffold_1_61701_15336;sequence=KGYSSPIVALRK;target=scaffold_1_61701 107 118;
scaffold_1	6frameMASCOT	peptide	2310241	2310276	.	-	.	ID=scaffold_1_61701_15335;sequence=KGYSSPIVALRK;target=scaffold_1_61701 107 118;
scaffold_1	6frameMASCOT	peptide	2310454	2310480	.	-	.	ID=scaffold_1_61701_2728;sequence=REVIPAGRR;target=scaffold_1_61701 39 47;
scaffold_1	6frameMASCOT	peptide	2310454	2310480	.	-	.	ID=scaffold_1_61701_2739;sequence=REVIPAGRR;target=scaffold_1_61701 39 47;
scaffold_1	6frameMASCOT	peptide	2310454	2310480	.	-	.	ID=scaffold_1_61701_2723;sequence=REVIPAGRR;target=scaffold_1_61701 39 47;
scaffold_1	6frameMASCOT	peptide	2346029	2346070	.	+	.	ID=scaffold_1_52062_26017;sequence=KSNRPPSHAPTARC;target=scaffold_1_52062 2 15;
scaffold_1	6frameMASCOT	peptide	2346029	2346070	.	+	.	ID=scaffold_1_52062_26042;sequence=KSNRPPSHAPTARC;target=scaffold_1_52062 2 15;
scaffold_1	6frameMASCOT	peptide	2346353	2346376	.	+	.	ID=scaffold_1_52062_4793;sequence=RELWLVRG;target=scaffold_1_52062 110 117;
scaffold_1	6frameMASCOT	peptide	2366338	2366415	.	+	.	ID=scaffold_1_52545_55289;sequence=RVDEEIDNTHFQYAPLTAVLDGRTRR;target=scaffold_1_52545 119 144;
scaffold_1	6frameMASCOT	peptide	2366482	2366505	.	+	.	ID=scaffold_1_52545_4021;sequence=KQMLQLRE;target=scaffold_1_52545 167 174;
scaffold_1	6frameMASCOT	peptide	2366776	2366808	.	+	.	ID=scaffold_1_52545_19113;sequence=RDIDLIADPKG;target=scaffold_1_52545 265 275;
scaffold_1	6frameMASCOT	peptide	2366776	2366808	.	+	.	ID=scaffold_1_52545_19103;sequence=RDIDLIADPKG;target=scaffold_1_52545 265 275;
scaffold_1	6frameMASCOT	peptide	2366776	2366808	.	+	.	ID=scaffold_1_52545_19154;sequence=RDIDLIADPKG;target=scaffold_1_52545 265 275;
scaffold_1	6frameMASCOT	peptide	2366977	2367042	.	+	.	ID=scaffold_1_52545_50866;sequence=RQLAESQGALRVVTIALQNLRF;target=scaffold_1_52545 332 353;
scaffold_1	6frameMASCOT	peptide	2367037	2367111	.	+	.	ID=scaffold_1_52545_55113;sequence=RFLEHGSTSNEILVELRHSFDDLRL;target=scaffold_1_52545 352 376;
scaffold_1	6frameMASCOT	peptide	2367265	2367315	.	+	.	ID=scaffold_1_52545_41137;sequence=RQFEGVLDLLGDSEDRV;target=scaffold_1_52545 428 444;
scaffold_1	6frameMASCOT	peptide	2367514	2367576	.	+	.	ID=scaffold_1_52545_51140;sequence=RDASETYRMDLESVTLTVTRL;target=scaffold_1_52545 511 531;
scaffold_1	6frameMASCOT	peptide	2367673	2367735	.	+	.	ID=scaffold_1_52545_52439;sequence=REAAETDALQKGEYIEDLDRR;target=scaffold_1_52545 564 584;
scaffold_1	6frameMASCOT	peptide	2367916	2367963	.	+	.	ID=scaffold_1_52545_39225;sequence=RAQITEFQDNLATERA;target=scaffold_1_52545 645 660;
scaffold_1	6frameMASCOT	peptide	2367916	2367963	.	+	.	ID=scaffold_1_52545_39223;sequence=RAQITEFQDNLATERA;target=scaffold_1_52545 645 660;
scaffold_1	6frameMASCOT	peptide	2368522	2368569	.	+	.	ID=scaffold_1_52545_43658;sequence=KEEVVELKDDLAVERA;target=scaffold_1_52545 847 862;
scaffold_1	6frameMASCOT	peptide	2368564	2368584	.	+	.	ID=scaffold_1_52545_1878;sequence=RADNEKN;target=scaffold_1_52545 861 867;
scaffold_1	6frameMASCOT	peptide	2368564	2368584	.	+	.	ID=scaffold_1_52545_1873;sequence=RADNEKN;target=scaffold_1_52545 861 867;
scaffold_1	6frameMASCOT	peptide	2368564	2368584	.	+	.	ID=scaffold_1_52545_1867;sequence=RADNEKN;target=scaffold_1_52545 861 867;
scaffold_1	6frameMASCOT	peptide	2368564	2368584	.	+	.	ID=scaffold_1_52545_1858;sequence=RADNEKN;target=scaffold_1_52545 861 867;
scaffold_1	6frameMASCOT	peptide	2368564	2368584	.	+	.	ID=scaffold_1_52545_1859;sequence=RADNEKN;target=scaffold_1_52545 861 867;
scaffold_1	6frameMASCOT	peptide	2368564	2368593	.	+	.	ID=scaffold_1_52545_23591;sequence=RADNEKNQKE;target=scaffold_1_52545 861 870;
scaffold_1	6frameMASCOT	peptide	2369056	2369085	.	+	.	ID=scaffold_1_52545_17208;sequence=KVATGKIVKT;target=scaffold_1_52545 1025 1034;
scaffold_1	6frameMASCOT	peptide	2369056	2369085	.	+	.	ID=scaffold_1_52545_17199;sequence=KVATGKIVKT;target=scaffold_1_52545 1025 1034;
scaffold_1	6frameMASCOT	peptide	2369146	2369193	.	+	.	ID=scaffold_1_52545_42917;sequence=RDSGMFEEQEDDDAKV;target=scaffold_1_52545 1055 1070;
scaffold_1	6frameMASCOT	peptide	2369146	2369193	.	+	.	ID=scaffold_1_52545_42927;sequence=RDSGMFEEQEDDDAKV;target=scaffold_1_52545 1055 1070;
scaffold_1	6frameMASCOT	peptide	2399011	2399049	.	+	.	ID=scaffold_1_53191_30687;sequence=RSQYVSGVEEEKV;target=scaffold_1_53191 10 22;
scaffold_1	6frameMASCOT	peptide	2399011	2399049	.	+	.	ID=scaffold_1_53191_30662;sequence=RSQYVSGVEEEKV;target=scaffold_1_53191 10 22;
scaffold_1	6frameMASCOT	peptide	2399011	2399049	.	+	.	ID=scaffold_1_53191_30676;sequence=RSQYVSGVEEEKV;target=scaffold_1_53191 10 22;
scaffold_1	6frameMASCOT	peptide	2399674	2399715	.	+	.	ID=scaffold_1_53201_22512;sequence=KAPASTPAPSAAKS;target=scaffold_1_53201 117 130;
scaffold_1	6frameMASCOT	peptide	2399674	2399715	.	+	.	ID=scaffold_1_53201_22524;sequence=KAPASTPAPSAAKS;target=scaffold_1_53201 117 130;
scaffold_1	6frameMASCOT	peptide	2399674	2399715	.	+	.	ID=scaffold_1_53201_22518;sequence=KAPASTPAPSAAKS;target=scaffold_1_53201 117 130;
scaffold_1	6frameMASCOT	peptide	2399710	2399760	.	+	.	ID=scaffold_1_53201_39046;sequence=KSTSSVAMPSKPAAPRT;target=scaffold_1_53201 129 145;
scaffold_1	6frameMASCOT	peptide	2399710	2399760	.	+	.	ID=scaffold_1_53201_39061;sequence=KSTSSVAMPSKPAAPRT;target=scaffold_1_53201 129 145;
scaffold_1	6frameMASCOT	peptide	2399710	2399760	.	+	.	ID=scaffold_1_53201_39599;sequence=KSTSSVAMPSKPAAPRT;target=scaffold_1_53201 129 145;
scaffold_1	6frameMASCOT	peptide	2399845	2399916	.	+	.	ID=scaffold_1_53201_48787;sequence=KASTPTQPAAAAPASSQPASAPRE;target=scaffold_1_53201 174 197;
scaffold_1	6frameMASCOT	peptide	2399845	2399916	.	+	.	ID=scaffold_1_53201_48786;sequence=KASTPTQPAAAAPASSQPASAPRE;target=scaffold_1_53201 174 197;
scaffold_1	6frameMASCOT	peptide	2399845	2399916	.	+	.	ID=scaffold_1_53201_48777;sequence=KASTPTQPAAAAPASSQPASAPRE;target=scaffold_1_53201 174 197;
scaffold_1	6frameMASCOT	peptide	2399989	2400033	.	+	.	ID=scaffold_1_53201_34532;sequence=RAQNQGPAADPEQKR;target=scaffold_1_53201 222 236;
scaffold_1	6frameMASCOT	peptide	2399989	2400033	.	+	.	ID=scaffold_1_53201_34522;sequence=RAQNQGPAADPEQKR;target=scaffold_1_53201 222 236;
scaffold_1	6frameMASCOT	peptide	2399989	2400033	.	+	.	ID=scaffold_1_53201_34523;sequence=RAQNQGPAADPEQKR;target=scaffold_1_53201 222 236;
scaffold_1	6frameMASCOT	peptide	2399989	2400036	.	+	.	ID=scaffold_1_53201_39802;sequence=RAQNQGPAADPEQKRA;target=scaffold_1_53201 222 237;
scaffold_1	6frameMASCOT	peptide	2399989	2400036	.	+	.	ID=scaffold_1_53201_39798;sequence=RAQNQGPAADPEQKRA;target=scaffold_1_53201 222 237;
scaffold_1	6frameMASCOT	peptide	2400043	2400084	.	+	.	ID=scaffold_1_53201_35362;sequence=KNVYSQVEEPALKA;target=scaffold_1_53201 240 253;
scaffold_1	6frameMASCOT	peptide	2453454	2453495	.	-	.	ID=scaffold_1_58152_26999;sequence=RGLDEALPERGPRK;target=scaffold_1_58152 209 222;
scaffold_1	6frameMASCOT	peptide	2453535	2453564	.	-	.	ID=scaffold_1_58152_14680;sequence=KVEDDEGLKK;target=scaffold_1_58152 186 195;
scaffold_1	6frameMASCOT	peptide	2453790	2453837	.	-	.	ID=scaffold_1_58152_38266;sequence=KADVPVTSNAETVEKA;target=scaffold_1_58152 95 110;
scaffold_1	6frameMASCOT	peptide	2453790	2453837	.	-	.	ID=scaffold_1_58152_38263;sequence=KADVPVTSNAETVEKA;target=scaffold_1_58152 95 110;
scaffold_1	6frameMASCOT	peptide	2453790	2453837	.	-	.	ID=scaffold_1_58152_38274;sequence=KADVPVTSNAETVEKA;target=scaffold_1_58152 95 110;
scaffold_1	6frameMASCOT	peptide	2453955	2453981	.	-	.	ID=scaffold_1_58152_3979;sequence=RGLPATGKK;target=scaffold_1_58152 47 55;
scaffold_1	6frameMASCOT	peptide	2453955	2453981	.	-	.	ID=scaffold_1_58152_3994;sequence=RGLPATGKK;target=scaffold_1_58152 47 55;
scaffold_1	6frameMASCOT	peptide	2453982	2454014	.	-	.	ID=scaffold_1_58152_19205;sequence=KNAELEALLKS;target=scaffold_1_58152 36 46;
scaffold_1	6frameMASCOT	peptide	2453982	2454014	.	-	.	ID=scaffold_1_58152_19195;sequence=KNAELEALLKS;target=scaffold_1_58152 36 46;
scaffold_1	6frameMASCOT	peptide	2454033	2454059	.	-	.	ID=scaffold_1_58152_12903;sequence=RRSNQPHKM;target=scaffold_1_58152 21 29;
scaffold_1	6frameMASCOT	peptide	2460174	2460215	.	+	.	ID=scaffold_1_54828_28174;sequence=RAIQTADAEQYARE;target=scaffold_1_54828 63 76;
scaffold_1	6frameMASCOT	peptide	2460174	2460215	.	+	.	ID=scaffold_1_54828_28135;sequence=RAIQTADAEQYARE;target=scaffold_1_54828 63 76;
scaffold_1	6frameMASCOT	peptide	2460174	2460215	.	+	.	ID=scaffold_1_54828_28143;sequence=RAIQTADAEQYARE;target=scaffold_1_54828 63 76;
scaffold_1	6frameMASCOT	peptide	2481272	2481301	.	-	.	ID=scaffold_1_57652_12831;sequence=KIIQPLRLRN;target=scaffold_1_57652 32 41;
scaffold_1	6frameMASCOT	peptide	2481278	2481301	.	-	.	ID=scaffold_1_57652_2657;sequence=KIIQPLRL;target=scaffold_1_57652 32 39;
scaffold_1	6frameMASCOT	peptide	2481278	2481301	.	-	.	ID=scaffold_1_57652_2663;sequence=KIIQPLRL;target=scaffold_1_57652 32 39;
scaffold_1	6frameMASCOT	peptide	2481278	2481301	.	-	.	ID=scaffold_1_57652_2658;sequence=KIIQPLRL;target=scaffold_1_57652 32 39;
scaffold_1	6frameMASCOT	peptide	2499756	2499806	.	+	.	ID=scaffold_1_55760_45784;sequence=RVYQNPVNVRQSAMSKV;target=scaffold_1_55760 20 36;
scaffold_1	6frameMASCOT	peptide	2499819	2499845	.	+	.	ID=scaffold_1_55760_2796;sequence=KAIDLGVRE;target=scaffold_1_55760 41 49;
scaffold_1	6frameMASCOT	peptide	2499819	2499845	.	+	.	ID=scaffold_1_55760_2795;sequence=KAIDLGVRE;target=scaffold_1_55760 41 49;
scaffold_1	6frameMASCOT	peptide	2499819	2499845	.	+	.	ID=scaffold_1_55760_2806;sequence=KAIDLGVRE;target=scaffold_1_55760 41 49;
scaffold_1	6frameMASCOT	peptide	2529123	2529164	.	+	.	ID=scaffold_1_56357_27728;sequence=RLSTLRLALNVARR;target=scaffold_1_56357 29 42;
scaffold_1	6frameMASCOT	peptide	2529123	2529164	.	+	.	ID=scaffold_1_56357_27717;sequence=RLSTLRLALNVARR;target=scaffold_1_56357 29 42;
scaffold_1	6frameMASCOT	peptide	2529123	2529164	.	+	.	ID=scaffold_1_56357_27727;sequence=RLSTLRLALNVARR;target=scaffold_1_56357 29 42;
scaffold_1	6frameMASCOT	peptide	2529123	2529164	.	+	.	ID=scaffold_1_56357_27712;sequence=RLSTLRLALNVARR;target=scaffold_1_56357 29 42;
scaffold_11	6frameMASCOT	peptide	40596	40625	.	-	.	ID=scaffold_11_56447_7043;sequence=KVSTELGDRI;target=scaffold_11_56447 39 48;
scaffold_11	6frameMASCOT	peptide	40596	40625	.	-	.	ID=scaffold_11_56447_7060;sequence=KVSTELGDRI;target=scaffold_11_56447 39 48;
scaffold_11	6frameMASCOT	peptide	135724	135765	.	+	.	ID=scaffold_11_3322_33308;sequence=RSPLEGTFPTQDKA;target=scaffold_11_3322 106 119;
scaffold_11	6frameMASCOT	peptide	169263	169292	.	+	.	ID=scaffold_11_3963_8693;sequence=RASTPGLPKR;target=scaffold_11_3963 11 20;
scaffold_11	6frameMASCOT	peptide	169263	169292	.	+	.	ID=scaffold_11_3963_8703;sequence=RASTPGLPKR;target=scaffold_11_3963 11 20;
scaffold_11	6frameMASCOT	peptide	169263	169292	.	+	.	ID=scaffold_11_3963_8690;sequence=RASTPGLPKR;target=scaffold_11_3963 11 20;
scaffold_11	6frameMASCOT	peptide	169263	169292	.	+	.	ID=scaffold_11_3963_8706;sequence=RASTPGLPKR;target=scaffold_11_3963 11 20;
scaffold_11	6frameMASCOT	peptide	203768	203815	.	+	.	ID=scaffold_11_4717_31767;sequence=RNPDAEPSSAPSVPRW;target=scaffold_11_4717 19 34;
scaffold_11	6frameMASCOT	peptide	203768	203815	.	+	.	ID=scaffold_11_4717_31768;sequence=RNPDAEPSSAPSVPRW;target=scaffold_11_4717 19 34;
scaffold_11	6frameMASCOT	peptide	203921	203950	.	+	.	ID=scaffold_11_4717_10243;sequence=RFADVDEVRA;target=scaffold_11_4717 70 79;
scaffold_11	6frameMASCOT	peptide	203945	203971	.	+	.	ID=scaffold_11_4717_4825;sequence=RALAAAQKA;target=scaffold_11_4717 78 86;
scaffold_11	6frameMASCOT	peptide	203945	203980	.	+	.	ID=scaffold_11_4717_25986;sequence=RALAAAQKAEKR;target=scaffold_11_4717 78 89;
scaffold_11	6frameMASCOT	peptide	203978	204001	.	+	.	ID=scaffold_11_4717_7073;sequence=RDVDTRKA;target=scaffold_11_4717 89 96;
scaffold_11	6frameMASCOT	peptide	232615	232650	.	+	.	ID=scaffold_11_5367_26079;sequence=RTYDDSFSGQKI;target=scaffold_11_5367 12 23;
scaffold_11	6frameMASCOT	peptide	232615	232650	.	+	.	ID=scaffold_11_5367_26088;sequence=RTYDDSFSGQKI;target=scaffold_11_5367 12 23;
scaffold_11	6frameMASCOT	peptide	232615	232650	.	+	.	ID=scaffold_11_5367_26070;sequence=RTYDDSFSGQKI;target=scaffold_11_5367 12 23;
scaffold_11	6frameMASCOT	peptide	232645	232665	.	+	.	ID=scaffold_11_5367_1947;sequence=KIYPGKV;target=scaffold_11_5367 22 28;
scaffold_11	6frameMASCOT	peptide	232645	232665	.	+	.	ID=scaffold_11_5367_1951;sequence=KIYPGKV;target=scaffold_11_5367 22 28;
scaffold_11	6frameMASCOT	peptide	267357	267383	.	+	.	ID=scaffold_11_6119_3803;sequence=RSGLDFSRS;target=scaffold_11_6119 17 25;
scaffold_11	6frameMASCOT	peptide	267357	267383	.	+	.	ID=scaffold_11_6119_3805;sequence=RSGLDFSRS;target=scaffold_11_6119 17 25;
scaffold_11	6frameMASCOT	peptide	267357	267383	.	+	.	ID=scaffold_11_6119_3812;sequence=RSGLDFSRS;target=scaffold_11_6119 17 25;
scaffold_11	6frameMASCOT	peptide	267357	267383	.	+	.	ID=scaffold_11_6119_3810;sequence=RSGLDFSRS;target=scaffold_11_6119 17 25;
scaffold_11	6frameMASCOT	peptide	267357	267383	.	+	.	ID=scaffold_11_6119_3821;sequence=RSGLDFSRS;target=scaffold_11_6119 17 25;
scaffold_11	6frameMASCOT	peptide	279270	279341	.	-	.	ID=scaffold_11_51193_50066;sequence=RYAPAPGSQPSAPSGMGGMPPPRN;target=scaffold_11_51193 876 899;
scaffold_11	6frameMASCOT	peptide	279336	279392	.	-	.	ID=scaffold_11_51193_42003;sequence=RGASPYQPPQSAAPPSNRY;target=scaffold_11_51193 859 877;
scaffold_11	6frameMASCOT	peptide	279336	279392	.	-	.	ID=scaffold_11_51193_42011;sequence=RGASPYQPPQSAAPPSNRY;target=scaffold_11_51193 859 877;
scaffold_11	6frameMASCOT	peptide	279336	279392	.	-	.	ID=scaffold_11_51193_42004;sequence=RGASPYQPPQSAAPPSNRY;target=scaffold_11_51193 859 877;
scaffold_11	6frameMASCOT	peptide	279336	279392	.	-	.	ID=scaffold_11_51193_42012;sequence=RGASPYQPPQSAAPPSNRY;target=scaffold_11_51193 859 877;
scaffold_11	6frameMASCOT	peptide	279522	279551	.	-	.	ID=scaffold_11_51193_4475;sequence=KGPPQGPPRM;target=scaffold_11_51193 806 815;
scaffold_11	6frameMASCOT	peptide	279522	279551	.	-	.	ID=scaffold_11_51193_4474;sequence=KGPPQGPPRM;target=scaffold_11_51193 806 815;
scaffold_11	6frameMASCOT	peptide	279522	279551	.	-	.	ID=scaffold_11_51193_4483;sequence=KGPPQGPPRM;target=scaffold_11_51193 806 815;
scaffold_11	6frameMASCOT	peptide	280005	280061	.	-	.	ID=scaffold_11_51193_41925;sequence=RVVPAYGAPAPQPTPAQRT;target=scaffold_11_51193 636 654;
scaffold_11	6frameMASCOT	peptide	280005	280061	.	-	.	ID=scaffold_11_51193_41921;sequence=RVVPAYGAPAPQPTPAQRT;target=scaffold_11_51193 636 654;
scaffold_11	6frameMASCOT	peptide	280005	280061	.	-	.	ID=scaffold_11_51193_41899;sequence=RVVPAYGAPAPQPTPAQRT;target=scaffold_11_51193 636 654;
scaffold_11	6frameMASCOT	peptide	280275	280295	.	-	.	ID=scaffold_11_51193_5585;sequence=KENDWKL;target=scaffold_11_51193 558 564;
scaffold_11	6frameMASCOT	peptide	280716	280742	.	-	.	ID=scaffold_11_51193_9888;sequence=KAQAAYFKR;target=scaffold_11_51193 409 417;
[truncated: 12,044 more rows]

## Sheet: 6-frame peptide cluster mapping
##gff-version 3
[truncated: 1,845 more rows]
